# Supplementary material for: Targeted resequencing of 358 candidate genes for autism spectrum disorder in a Chinese cohort reveals diagnostic potential and genotype–phenotype correlations
Source: Hum Mutat. 2019 Apr 29;40(6):801–15. doi: 10.1002/humu.23724 (PMC6593842; doi:10.1002/humu.23724)
Supplement: Supplementary file 3 — Supporting information [file HUMU-40-801-s003.xlsx]

## Sheet: Table S4
Supp. Table S4. Target sequencing quality of 1,004 samples
sample id	# reads	# clean reads	% clean reads	% mapped	% properly paired	duplicates	% duplicates	# ontarget bases of de-duplicated reads	% ontarget bases of de-duplicated reads	% covered by de-duplicated reads	mean cov of target region	%_bases_above_5	%_bases_above_10	%_bases_above_20	%_bases_above_50	%_bases_above_100
AU011503	17921932	17452030	97.3781	100	99.63	1390441	7.97	1214397943	74.8602	99.27	271.93	98.8	98.4	97.5	94.7	88.8
AU011603	19802592	19302662	97.4754	100	99.73	1588516	8.23	1349865286	75.4482	99.28	302.26	98.8	98.4	97.6	94.8	89.6
AU011803	18008644	17551398	97.461	100	99.72	1611351	9.18	1219978131	75.7776	99.28	273.18	98.8	98.3	97.3	94.2	87.9
AU012103	19321962	18825450	97.4303	100	99.66	1525551	8.1	1329960556	76.1156	99.13	297.81	98.6	98.2	97.4	94.7	89.7
AU012204	15783902	15355226	97.2841	100	99.65	1055672	6.88	1076759037	74.5546	99.33	241.11	98.9	98.4	97.4	93.8	85.9
AU012303	17386518	16923400	97.3363	100	99.55	1152644	6.81	1189278623	74.6637	99.28	266.3	98.8	98.4	97.4	94.2	87.7
AU012403	16106804	15688378	97.4022	100	99.67	1035329	6.6	1114568645	75.3108	99.26	249.58	98.8	98.3	97.3	93.8	86.4
AU012603	15982752	15603174	97.6251	100	99.67	1291508	8.28	1093676225	75.6619	99.18	244.9	98.6	98	96.8	93.3	85.6
AU012703	11961052	11683060	97.6759	100	99.66	553987	4.74	860002053	76.5102	99.18	192.57	98.5	97.8	96.3	91.6	80.1
AU012803	13618172	13300162	97.6648	100	99.68	671579	5.05	980224039	76.851	99.1	219.49	98.4	97.6	96.3	92.3	83.3
AU012903	13372412	13047092	97.5672	100	99.61	617866	4.74	962171247	76.6455	98.95	215.45	98.3	97.6	96.2	92	82.8
AU013003	13543202	13206772	97.5159	100	99.68	621734	4.71	963976686	75.8387	99.24	215.85	98.6	98.1	96.9	92.7	83.3
AU013104	12035344	11447990	95.1198	100	98.97	708694	6.19	856930584	79.0039	98.73	191.88	97.7	96.9	95.6	92.2	84.6
AU013203	14598390	14254920	97.6472	100	99.6	724991	5.09	1047028442	76.6199	99.2	234.45	98.6	98	96.8	93.1	85.1
AU013304	15613134	15227660	97.5311	100	99.59	845210	5.55	1105326010	76.0915	99.25	247.51	98.7	98.2	97.1	93.7	86.5
AU013503	16712950	16293022	97.4874	100	99.56	801980	4.92	1200167434	76.7079	99.12	268.74	98.5	98.1	97.2	94.2	88.6
AU013604	15276462	14897974	97.5224	100	99.49	699408	4.69	1087953741	75.8655	99.26	243.62	98.7	98.1	97	93.5	86
AU013705	16243478	15796618	97.249	100	99.55	2073797	13.13	1053437182	76.0053	99.22	235.89	98.7	98.1	97	93.6	86
AU013803	12325422	11993698	97.3086	100	99.4	1366892	11.4	818711244	76.2793	99.19	183.33	98.6	97.9	96.4	91.7	79.6
AU014004	18154528	17665596	97.3068	100	99.48	1712743	9.7	1242773470	77.1316	99.08	278.28	98.6	98.1	97.2	94.4	89.2
AU014104	16850402	16390624	97.2714	100	99.38	800922	4.89	1172845712	74.4872	99.28	262.63	98.7	98.2	97.2	94	87.6
AU014203	16954532	16513382	97.398	100	99.41	740378	4.48	1196527530	75.1081	99	267.93	98.5	98	97	94.1	88.5
AU014404	14703698	14325234	97.4261	100	99.27	825458	5.76	1014526411	74.4073	99.28	227.17	98.7	98.2	97	93.4	85.2
AU014503	14211776	13836718	97.3609	100	99.39	680333	4.92	997109599	75.0386	99.07	223.27	98.5	98	96.9	93.4	86.1
AU014603	20584544	20070020	97.5004	100	99.51	1274828	6.35	1420780709	74.8443	99.15	318.14	98.6	98.1	97.3	94.8	90.4
AU014703	18487334	18033950	97.5476	100	99.5	1075930	5.97	1281947804	74.8469	99.06	287.06	98.5	98.1	97.1	94.4	89.3
AU014803	17731234	17289778	97.5103	100	99.53	975063	5.64	1216916392	73.8516	99.18	272.49	98.6	98.1	97	93.9	87.6
AU014903	18182370	17710104	97.4026	100	99.5	1090288	6.16	1232186401	73.4055	99.23	275.91	98.7	98.3	97.3	94.4	88.4
AU015003	14520720	14144056	97.406	100	99.54	445884	3.15	861612862	62.2771	99.24	192.93	98.6	97.9	96.5	92	81
AU015103	13935404	13566836	97.3552	100	99.53	426763	3.15	826211026	62.2547	99.22	185.01	98.5	97.8	96.3	91.6	79.7
AU015203	14103468	13747762	97.4779	100	99.37	469681	3.42	831410182	61.9953	99.16	186.17	98.3	97.5	96	91.1	79.4
AU015303	13275284	12941616	97.4865	100	99.48	431086	3.33	786967402	62.2816	99.19	176.22	98.5	97.7	96.2	91.2	78.1
AU015403	8726596	8524052	97.679	100	99.28	336922	3.95	615394505	74.4219	99.03	137.8	98	96.9	94.6	86.7	66.3
AU015503	11656742	11376066	97.5922	100	99.48	1017238	8.94	812166699	77.6271	99.09	181.86	98.3	97.5	96.1	91.9	80.4
AU015603	18099088	17643636	97.4836	100	99.37	864251	4.9	1250044280	73.7612	99.25	279.91	98.7	98.1	97	93.7	87.2
AU015803	15775060	15366174	97.408	100	99.48	676885	4.41	1086569598	73.2378	99.27	243.31	98.7	98.2	97.2	93.4	85.2
AU015903	15001178	14638628	97.5832	100	99.33	720094	4.92	1060845987	75.4636	99.2	237.55	98.6	97.9	96.6	92.9	85.1
AU016203	17578868	17137376	97.4885	100	99.25	937915	5.47	1230208898	75.1895	99.23	275.47	98.7	98.1	97.1	94	87.8
AU016303	15404188	15009904	97.4404	100	99.32	845393	5.63	1080218682	75.5073	99.25	241.88	98.6	98	96.8	93.2	85.6
AU016403	18437990	17971394	97.4694	100	99.17	946577	5.27	1306815901	75.9995	99.11	292.62	98.5	98	97.1	94.3	89.3
AU016503	18297796	17796892	97.2625	100	99.16	2142273	12.04	1207141436	76.3474	99.28	270.3	98.7	98.1	97.1	94	88.1
AU016703	12349894	12012482	97.2679	100	98.19	896999	7.47	866620650	77.1932	99.16	194.05	98.4	97.8	96.4	92.2	83.3
AU016803	17441456	16967052	97.28	100	98.91	2302186	13.57	1122251417	75.7688	99.3	251.3	98.7	98.1	97	93.7	87
AU017204	16173834	15743424	97.3388	100	99.25	1608488	10.22	1089514408	76.3164	99.29	243.97	98.7	98.2	97	93.7	86.5
AU017304	17096912	16353286	95.6505	100	99.3	667346	4.08	1172856771	74.0309	99.17	262.63	98.6	98.1	97.3	94.4	88.3
AU017403	12481330	11860986	95.0298	100	99.05	549707	4.63	895792208	78.4105	99	200.59	98	97.2	95.9	92.2	83.2
AU017504	15611658	15195460	97.3341	100	99.33	1235809	8.13	1058115147	75.0476	99.24	236.93	98.6	98.1	96.9	93.5	86.2
AU017703	19833912	19314230	97.3798	100	99.37	1175478	6.09	1177501902	64.2736	99.27	263.67	98.7	98.1	97	93.8	87.5
AU017803	14910960	14505096	97.2781	100	99.37	1019514	7.03	1033197593	75.8564	99.08	231.35	98.4	97.9	96.8	93.5	86.8
AU017903	13884620	13520234	97.3756	100	99.29	964042	7.13	952915163	75.1406	99.2	213.38	98.6	97.9	96.7	92.8	83.9
AU018003	19724268	19169892	97.1894	99.99	98.92	1056051	5.51	1169887314	63.9458	99.25	261.96	98.7	98.1	97.1	93.9	87.7
AU018103	15742528	15298850	97.1817	100	99.34	930347	6.08	1073374522	73.9637	99.36	240.35	98.9	98.4	97.4	94	86.5
AU018203	16043558	15694786	97.8261	100	99.34	727209	4.63	1139717925	75.3919	99.26	255.21	98.7	98.3	97.3	94.1	87.5
AU018303	15677048	15339532	97.8471	100	99.16	850994	5.55	1116791252	76.3178	99.31	250.07	98.8	98.2	97.2	94	87.3
AU018404	14305888	13997548	97.8447	100	99.3	877988	6.27	1011303075	76.3204	99.22	226.45	98.6	98	96.8	93.1	85
AU018503	13883588	13575280	97.7793	100	99.27	623629	4.59	989513428	75.6441	99.27	221.57	98.8	98.3	97.3	93.6	85.4
AU018603	13939958	13548528	97.192	99.99	99.48	1412314	10.42	880321795	71.8186	99.32	197.12	98.9	98.4	97.5	93.9	84.6
AU018703	12838032	12549560	97.753	100	99.17	569581	4.54	920092808	76.0421	99.31	206.03	98.7	98.2	97	93	83.7
AU018803	11465840	11167046	97.3941	100	99.46	393453	3.52	722929046	66.4376	98.92	161.88	98.1	97.3	95.7	90.7	79.4
AU019003	13345882	13049670	97.7805	100	99.34	596644	4.57	954349918	75.8772	99.29	213.7	98.7	98.1	97	93.3	84.6
AU019104	12508238	12214516	97.6518	100	99.07	485394	3.97	891191739	75.2288	99.32	199.56	98.8	98.3	97.2	93.3	83.5
AU019204	11454572	11207944	97.8469	100	99.19	636481	5.68	810087668	75.871	99.24	181.4	98.6	97.9	96.6	92.4	80.7
AU019303	14494602	14131812	97.4971	100	99.14	1252600	8.86	1006816522	77.3998	99.33	225.45	98.8	98.2	97.2	94.2	87.4
AU019403	17467944	16967588	97.1356	100	99.46	1355757	7.99	1185313290	75.1723	99.17	265.42	98.5	98.1	97.1	94	88
AU019503	17394846	16851304	96.8753	100	99.01	1233576	7.32	1117967919	70.8745	99.45	250.34	99.1	98.8	98.1	95.7	90
AU019803	14246282	13904568	97.6014	100	98.73	914225	6.58	1022245775	77.9136	99.2	228.9	98.5	97.9	96.8	93.6	86.5
AU019903	13647214	13324598	97.636	100	98.41	776011	5.82	986724715	77.8538	99.24	220.95	98.5	97.9	96.6	93.3	85.6
AU020003	11015342	10755254	97.6389	100	99.29	527431	4.9	793913401	76.8544	99.22	177.77	98.5	97.7	96.2	91.4	78.6
AU020304	13539298	13204360	97.5262	100	99.3	651573	4.93	960938151	75.7938	99.35	215.17	98.9	98.4	97.5	94	85.4
AU020404	13988260	13667056	97.7038	100	99.27	878366	6.43	987332929	76.4392	99.16	221.08	98.5	97.8	96.6	93.2	85.5
AU020704	12890956	12609842	97.8193	100	99.03	674635	5.35	917992914	76.1532	99.19	205.56	98.5	97.8	96.5	92.8	83.9
AU020803	15502974	15058578	97.1335	100	99.39	697018	4.63	939380701	64.7618	99.11	210.35	98.4	97.7	96.3	92.4	83.6
AU020903	12705334	12410848	97.6822	100	99.17	770660	6.21	901341075	76.6669	99.13	201.83	98.4	97.6	96.3	92.5	83.2
AU021003	13157348	12873662	97.8439	100	99.38	655056	5.09	949022587	76.9013	99.05	212.51	98.5	98	96.9	93.6	86.8
AU021103	13953570	13656104	97.8682	100	99.45	768732	5.63	990188276	76.0733	99.21	221.72	98.6	98	96.8	93.2	84.9
AU021203	15361852	14907764	97.0441	100	99.33	1159837	7.78	988994546	71.2255	99.3	221.46	98.9	98.6	97.8	94.9	88
AU021304	11746372	11498560	97.8903	100	98.92	608975	5.3	839380306	76.3178	99.11	187.96	98.3	97.4	96	91.6	80.4
AU021403	12826564	12556586	97.8952	100	99.33	696096	5.54	912515231	76.1756	99.15	204.33	98.4	97.6	96.2	92.2	82.8
AU021503	12256314	11990382	97.8302	100	99.3	629036	5.25	875046301	76.257	99.07	195.94	98.3	97.5	96	91.7	80.9
AU021603	14544282	14198890	97.6252	100	99.28	1182723	8.33	1016613780	77.3306	99.18	227.64	98.6	98.1	96.9	93.6	86.1
AU021704	15478920	15121550	97.6912	100	99.38	1062406	7.03	1102227268	77.6231	99.23	246.81	98.7	98.1	97	93.9	87.2
AU021803	12681872	12383544	97.6476	100	99.44	835050	6.74	904533073	77.5493	99.16	202.54	98.5	97.8	96.5	92.6	82.9
AU021903	17268796	16787096	97.2106	100	99.49	1674653	9.98	1122798085	73.5607	99.34	251.42	98.9	98.5	97.8	95.4	90.2
AU022003	14886500	14538366	97.6614	100	99.43	1056374	7.27	1055064011	77.4825	99.19	236.25	98.6	98.1	97	93.8	86.7
AU022104	12012200	11427656	95.1337	100	99	442854	3.88	867381803	78.1802	98.98	194.23	98.1	97.2	95.9	91.9	82.3
AU022403	14165566	13828372	97.6196	100	99.27	798645	5.78	1012073897	76.9052	98.94	226.62	98.3	97.8	96.6	93.5	87.1
AU022503	13748104	13422040	97.6283	100	99.43	807134	6.01	972463758	76.3252	99.22	217.76	98.6	98	96.8	93.1	84.9
AU022603	14139248	13794958	97.565	100	99.41	842283	6.11	1001393230	76.5462	99.2	224.23	98.6	97.9	96.7	93.2	85.3
AU023203	12809342	12509762	97.6612	100	98.81	1171419	9.36	869046648	75.8878	99.14	194.6	98.5	97.8	96.5	92.7	83
AU023503	10109422	9876704	97.698	100	99.64	489293	4.95	710336124	74.9198	99.06	159.06	98.4	97.7	96.2	90.9	75.1
AU024703	13006758	12694168	97.5967	100	98.63	1082480	8.53	885273673	75.485	99.04	198.23	98.3	97.6	96.4	92.7	83.2
AU024903	14114936	13780294	97.6292	100	99.35	785897	5.7	1000851410	76.2592	99.07	224.11	98.4	97.8	96.7	93.3	85.5
AU025103	13648684	13336980	97.7162	100	99.36	767174	5.75	969265113	76.3471	99.07	217.04	98.4	97.8	96.6	93	84.6
AU025303	15027342	14673714	97.6468	100	99.31	910475	6.2	1068992620	76.9011	99.28	239.37	98.7	98.2	97.1	93.8	86.9
AU025704	15289850	14935010	97.6792	100	99.25	915937	6.13	1085642184	76.6736	99.25	243.1	98.7	98.2	97.2	93.9	86.9
AU025903	14097720	13759512	97.601	100	99.23	870644	6.33	1001902122	76.9643	99.22	224.35	98.6	98	96.8	93.4	85.5
AU026103	16817080	16286898	96.8474	100	98.61	1293377	7.94	1068577926	70.5637	99.46	239.28	99.1	98.7	98	95.4	89
AU026203	14651386	14303286	97.6241	100	99.39	901889	6.31	1036864308	76.6038	99.24	232.18	98.6	98.1	97	93.7	86.3
AU026403	12184370	11884448	97.5385	100	99.24	610214	5.13	861982110	75.6989	99.21	193.02	98.5	97.8	96.4	92.1	81.6
AU026603	11771756	11491538	97.6196	100	99.22	533249	4.64	837475012	75.6672	99.26	187.53	98.6	97.9	96.6	92.3	81
AU026703	12342076	12050948	97.6412	100	99.14	554715	4.6	878157890	75.6303	99.17	196.64	98.5	97.8	96.4	92.3	82.2
AU027103	12491012	12193732	97.62	100	99.18	576754	4.73	884178268	75.3573	99.23	197.99	98.6	98	96.7	92.6	82.5
AU027204	11344644	11073284	97.608	100	98.97	483232	4.36	815188040	76.2146	99.26	182.54	98.6	97.9	96.5	92.1	80.3
AU027303	11403914	11140858	97.6933	100	98.99	515985	4.63	829966441	77.342	99	185.85	98.3	97.5	96.2	92.3	83.6
AU027403	17051010	16543342	97.0227	100	99.02	1243979	7.52	1142769654	73.9544	99.13	255.89	98.7	98.4	97.8	95.7	91.2
AU027803	11302848	11045136	97.7199	100	99.16	488494	4.42	810508363	76.0169	99.26	181.49	98.6	97.9	96.6	92.2	80.4
AU028103	11149246	10884650	97.6268	100	99.26	454787	4.18	799742097	75.9189	99.2	179.08	98.6	97.9	96.5	92	79.8
AU028403	10798440	10543024	97.6347	100	99.45	701262	6.65	717475696	72.1793	99	160.66	98.1	97.3	95.7	89.7	74.3
AU028503	10117390	9881160	97.6651	100	99.38	641045	6.49	673975337	72.218	98.86	150.92	97.9	97	95.1	88.3	71
AU028603	10853114	10599496	97.6632	100	99.29	753243	7.11	720029135	72.4032	98.95	161.23	98	97.2	95.4	89.1	73.7
AU028703	13879544	13563588	97.7236	100	99.5	770185	5.68	941378380	72.8546	98.97	210.79	98.1	97.5	96.3	92.2	83.9
AU028803	9311824	9085888	97.5737	100	99.45	510166	5.62	614363102	70.9305	98.92	137.57	98	97.1	95	87.5	67.5
AU028904	9888876	9656812	97.6533	100	99.42	546459	5.66	650693952	70.7164	98.84	145.7	97.9	96.9	95	88	69.7
AU029003	10892992	10629714	97.5831	100	99.31	508313	4.78	721036193	70.5334	98.97	161.46	98.1	97.3	95.7	89.7	74.4
AU029103	16635872	16198850	97.373	100	99.37	1342532	8.29	1107754366	73.8263	99.29	248.05	98.8	98.4	97.5	94.5	88.4
AU029303	9080274	8881350	97.8093	100	99.45	501264	5.64	600069805	70.8977	98.92	134.37	97.9	97	94.9	87.1	66.2
AU029604	10956618	10683654	97.5087	100	99.48	857889	8.03	730431040	73.6023	99.12	163.56	98.3	97.6	96.2	91.1	75.2
AU031204	11496846	11207996	97.4876	100	99.45	881821	7.87	785221144	75.2889	99.08	175.83	98.3	97.6	96.2	91.8	78.4
AU031603	9751370	9506520	97.4891	100	99.52	727645	7.65	679100013	76.5903	98.73	152.06	97.9	97.1	95.6	90.9	76.7
AU031904	9955414	9702392	97.4584	100	99.49	764603	7.88	680129013	75.3425	99.08	152.3	98.2	97.5	95.9	90.3	72.4
AU032003	10640220	10397718	97.7209	100	99.46	517710	4.98	686851327	68.831	99	153.8	98.1	97.2	95.5	89	72.4
AU032303	10568696	10329902	97.7406	100	99.52	478146	4.63	687609902	69.1046	98.87	153.97	98	97.2	95.4	88.7	72.2
AU032803	9485690	9262434	97.6464	100	99.51	374891	4.05	625178388	69.6468	98.88	139.99	97.9	96.9	94.7	87.2	67.9
AU032903	10069678	9832748	97.6471	100	99.49	428558	4.36	661050141	69.5972	98.89	148.02	97.9	96.9	94.9	87.9	70.4
AU033003	11743750	11466708	97.6409	100	99.43	468614	4.09	767288581	69.0748	99.05	171.81	98.2	97.5	96	90.5	77
AU033103	11719566	11459452	97.7805	100	99.36	545828	4.76	765482170	69.4456	99.02	171.41	98.2	97.4	95.9	90.3	76.6
AU033303	12257172	11979518	97.7348	100	99.27	570574	4.76	805854383	69.9342	99.07	180.45	98.3	97.5	96	90.9	78.6
AU033603	11342994	11079154	97.674	100	99.35	511375	4.62	768429206	71.9944	98.87	172.07	97.9	97.2	95.6	90.4	79.4
AU033703	10679970	10431462	97.6731	99.99	98.74	492016	4.72	711030853	70.828	98.98	159.21	98.1	97.2	95.5	89.4	73.7
AU033803	13103276	12470052	95.1674	100	99.48	281453	2.26	903015018	73.3533	99.05	202.2	98.4	97.8	96.5	92.8	83.9
AU034103	9219320	9009318	97.7222	100	99.09	469325	5.21	616299741	71.4518	98.81	138	97.7	96.7	94.6	86.9	67
AU034203	10749938	10498314	97.6593	100	99.43	590337	5.62	716001892	71.5497	99.02	160.33	98	97.2	95.4	89.2	73.7
AU034303	13246898	12959996	97.8342	100	99.49	1178313	9.09	931455939	78.2769	99.18	208.57	98.5	97.9	96.7	93	84.1
AU034504	14264092	13575498	95.1725	100	99.16	300898	2.22	976176053	72.809	98.94	218.59	98.2	97.5	96.3	92.6	84.6
AU034803	14407668	14081990	97.7396	100	99.44	933942	6.63	1046235942	78.7856	99.06	234.27	98.3	97.6	96.4	93.2	85.8
AU034903	12886618	12602970	97.7989	100	99.36	844446	6.7	934109218	78.6545	99.07	209.17	98.3	97.5	96.2	92.3	83.2
AU035203	12686364	12051554	94.9961	100	99.29	446563	3.71	878752198	74.9722	99.02	196.77	98.4	97.8	96.6	92.8	83.5
AU035403	11812886	11536974	97.6643	100	98.98	507581	4.4	722296670	64.8399	99.06	161.74	98.1	97.1	95.4	89.8	74.5
AU035503	11909082	11642574	97.7621	100	99.3	580290	4.98	725221455	64.9089	99.04	162.39	98.1	97.1	95.4	89.9	74.9
AU035603	11059486	10807292	97.7197	100	99.53	475532	4.4	678921535	65.0615	98.97	152.02	98	96.9	95.2	89.1	72
AU035703	12319520	12028092	97.6344	100	99.21	560152	4.66	763309685	65.9013	98.85	170.92	97.7	96.7	95.2	90.4	79.8
AU035803	9552694	9328008	97.6479	100	99.32	424856	4.55	626871805	69.713	98.91	140.37	97.8	96.7	94.7	88	68.7
AU035903	10505736	10264642	97.7051	100	99.12	479258	4.67	705701443	71.4039	99.03	158.02	98.1	97.1	95.3	89.6	73.9
AU036003	9211780	8961818	97.2865	100	99.41	414562	4.63	617540606	71.5348	98.92	138.28	97.8	96.8	94.8	87.9	68.1
AU036203	9736640	9509194	97.664	100	98.89	507299	5.33	649916586	71.4829	99.11	145.53	98.2	97.3	95.3	89.1	70.7
AU036305	10907192	10663462	97.7654	100	99.14	679394	6.37	788701755	78.2139	98.93	176.61	97.9	97	95.4	90.5	77.8
AU036403	10952970	10703650	97.7237	100	99.37	682552	6.38	786695395	77.7266	98.95	176.16	98.1	97.3	95.7	90.7	77.8
AU036503	9839526	9592908	97.4936	100	99.1	568050	5.92	714506660	78.3871	98.92	159.99	97.9	96.8	95.1	89.4	74.1
AU036603	11024674	10768030	97.6721	100	99.41	629660	5.85	808763726	78.9827	98.81	181.1	97.9	97	95.5	91.2	81.7
AU036703	11002508	10739846	97.6127	100	98.75	527355	4.91	710753061	68.9074	99.18	159.15	98.2	97.3	95.6	89.9	74.4
AU036904	10046344	9817720	97.7243	100	99.21	457534	4.66	654908226	69.2747	99.09	146.65	98.3	97.4	95.5	89.1	71
AU037203	11695456	11406270	97.5274	100	98.81	649258	5.69	747844668	68.8333	98.96	167.46	97.9	96.9	95.2	89.9	76.2
AU037403	8694620	8499302	97.7536	100	99.45	388382	4.57	567624312	69.2898	98.97	127.1	97.9	96.9	94.7	87	64
AU037503	13426490	13118988	97.7097	100	99.34	726072	5.53	947965827	75.7352	99.1	212.27	98.3	97.6	96.2	92.3	83.4
AU037603	10271730	10047544	97.8174	100	99.29	478782	4.77	732034147	75.745	99.06	163.92	98.2	97.3	95.6	90.2	75.4
AU037703	9605498	9402688	97.8886	100	99.2	473538	5.04	686312142	76.101	98.85	153.68	97.8	96.7	94.9	88.9	72.4
AU037803	10416478	10189110	97.8172	100	99.49	483358	4.74	740585929	75.5483	99.02	165.83	98.2	97.5	95.8	90.4	75.9
AU037903	13982592	13640412	97.5528	100	99.48	807143	5.92	970751955	74.8944	99.09	217.37	98.4	97.8	96.6	92.7	83.9
AU038104	12280772	11987312	97.6104	100	99.31	755057	6.3	849326435	74.8663	99.12	190.18	98.4	97.7	96.3	91.8	80.5
AU038203	14154862	13812492	97.5813	100	99.49	856307	6.2	986175083	75.3625	99.08	220.83	98.4	97.7	96.4	92.5	83.9
AU038403	14350888	14003394	97.5786	100	99.44	880329	6.29	993820777	74.981	99.13	222.54	98.5	97.9	96.7	92.9	84.5
AU038703	13759426	13420956	97.5401	100	99.38	730255	5.44	955394236	74.5376	99.13	213.93	98.5	97.9	96.6	92.7	83.7
AU038803	14535064	14178900	97.5496	100	99.35	795818	5.61	1010624526	74.7674	99.12	226.3	98.5	97.8	96.6	93	84.8
AU038903	14286012	13938238	97.5656	100	99.42	778173	5.58	991043050	74.5612	99.12	221.92	98.5	97.9	96.7	93	84.7
AU039003	14431994	14090678	97.635	100	99.49	826007	5.86	1002192210	74.8054	99.16	224.41	98.5	98	96.8	93.1	84.8
AU039303	15134878	14773878	97.6148	100	99.53	820648	5.55	1066022126	75.6432	99.13	238.71	98.4	97.8	96.5	92.1	84
AU039504	12731736	12102690	95.0592	100	99.37	278037	2.3	874855605	73.2532	99.08	195.9	98.4	97.8	96.5	92.6	82.8
AU039603	11598356	11324402	97.638	100	99.38	520283	4.59	802951611	73.5832	99.07	179.8	98.4	97.7	96.4	91.6	79.3
AU039903	12126530	11818964	97.4637	100	99.35	546465	4.62	852505796	74.8783	98.87	190.89	98.1	97.5	96.2	92.1	83.5
AU040103	11717700	11426588	97.5156	100	99.24	545653	4.78	821453716	74.7473	98.89	183.94	98.2	97.6	96.3	92.1	82.8
AU040203	14828688	14460006	97.5137	100	99.37	793328	5.49	999163382	72.3856	99.16	223.73	98.5	98	96.9	93.3	85
AU040303	14235186	13876830	97.4826	100	99.39	748686	5.4	963162936	72.6399	99.08	215.67	98.4	97.8	96.6	92.8	84.2
AU040503	13753918	13406230	97.4721	100	99.4	719781	5.37	930557115	72.6242	99.12	208.37	98.4	97.9	96.7	92.8	83.5
AU040804	14047376	13697546	97.5096	100	99.38	731011	5.34	946084366	72.2411	99.18	211.85	98.5	98	96.9	93	84.1
AU040903	11363980	11021320	96.9847	100	99.52	446817	4.05	788171479	73.7971	99.06	176.49	98.3	97.7	96.2	91.4	78.7
AU041004	10279738	9992368	97.2045	100	99.52	451010	4.51	714361422	74.1287	99.08	159.96	98.3	97.5	95.8	90.2	74.6
AU041103	11747318	11413548	97.1588	100	99.55	484894	4.25	817490728	74.0619	99.07	183.05	98.4	97.7	96.2	91.6	79.7
AU041503	11318948	10996930	97.1551	100	99.53	447806	4.07	788488235	74.0044	99.07	176.56	98.4	97.7	96.2	91.3	78.2
AU041603	11296678	10962490	97.0417	100	99.55	482684	4.4	775066876	73.2259	99.07	173.55	98.4	97.6	96.1	91	77.2
AU041703	12853104	12481366	97.1078	100	99.52	516266	4.14	897451796	74.2632	98.84	200.96	98.2	97.6	96.4	92.6	84.6
AU041803	12355204	12005884	97.1727	100	99.54	564206	4.7	845916000	73.2009	99.06	189.42	98.4	97.7	96.4	91.9	80.7
AU042303	12175722	11813532	97.0253	100	99.34	505827	4.28	831471141	72.8033	99.16	186.18	98.5	97.9	96.6	92.1	80.4
AU042403	18916076	18297824	96.7316	100	99.41	1087130	5.94	1313632650	75.5708	99.4	294.15	99	98.7	98.1	95.8	90.9
AU042703	14578510	13838608	94.9247	100	99.12	376284	2.72	1016795989	74.7812	98.81	227.68	98.1	97.6	96.5	93.3	87
AU042803	19706132	19086340	96.8548	100	99.38	1101669	5.77	1369103673	75.3724	99.44	306.57	99.1	98.7	98.1	96	91.3
AU043103	17298304	16754728	96.8576	100	99.37	967815	5.78	1207205523	75.7116	99.4	270.32	99	98.7	98	95.3	89.6
AU043203	20184710	19539762	96.8048	100	99.45	1321583	6.76	1390132748	75.5492	99.41	311.28	99.1	98.7	98.1	96	91.4
AU043403	10522518	9632004	91.5371	100	98.87	369505	3.84	687317264	73.4696	99.35	153.9	98.7	98.1	96.7	91.3	74.6
AU043503	11114444	10575622	95.1521	100	99.2	232586	2.2	763545862	73.0913	98.98	170.97	98.1	97.4	95.8	90.9	78.1
AU043803	12999740	12592824	96.8698	100	99.49	602747	4.79	920067139	75.976	99.27	206.02	98.8	98.3	97.2	93.4	84.1
AU044003	14068102	13625216	96.8518	100	99.45	651241	4.78	997472320	76.1213	99.3	223.36	98.8	98.3	97.4	93.8	85.7
AU044203	13941246	13529414	97.0459	100	99.47	636987	4.71	988956901	75.9489	99.36	221.45	98.9	98.4	97.5	94	85.7
AU044303	10302664	9776934	94.8971	100	99.03	202372	2.07	707390354	73.1508	99	158.4	98.1	97.2	95.5	90.1	75.2
AU044403	14290244	13866570	97.0352	100	99.48	629860	4.54	1000772806	74.8573	99.17	224.09	98.6	98.2	97.3	94.2	86.8
AU044703	13885802	13454728	96.8956	100	99.47	572198	4.25	974387375	74.8875	99.2	218.19	98.7	98.2	97.4	94.1	86.3
AU044803	14121444	13692510	96.9625	100	99.43	656150	4.79	987530722	75.002	99.13	221.13	98.6	98.2	97.3	94	86.3
AU044903	15863880	15374414	96.9146	100	99.39	786707	5.12	1101569020	74.7659	99.15	246.66	98.6	98.2	97.4	94.6	88.1
AU045003	17030530	16510580	96.947	100	99.49	839450	5.08	1198976572	75.7511	99.3	268.48	98.9	98.5	97.8	95.1	89.4
AU045103	17599108	17008330	96.6431	100	99.43	812413	4.78	1246968174	76.2304	99.16	279.22	98.7	98.3	97.7	95.3	90.6
AU045203	16784432	16193168	96.4773	100	99.43	733205	4.53	1174302713	75.2056	99.33	262.95	98.9	98.5	97.7	95	89
AU045303	15476998	14988490	96.8437	100	99.42	716987	4.78	1087239187	75.4282	99.37	243.46	98.9	98.5	97.7	94.7	87.9
AU045503	10236196	9938768	97.0944	100	99.33	400105	4.03	725179126	75.2725	99.11	162.38	98.5	97.9	96.5	91.2	75.9
AU045603	9743494	9461076	97.1015	100	99.18	341175	3.61	691011448	75.0194	99.19	154.73	98.5	97.9	96.5	90.9	73.8
AU045803	7288398	7082152	97.1702	100	99.29	247430	3.49	516899811	74.8797	99.18	115.74	98.3	97.3	95.1	85.8	58.5
AU046003	10082352	9780152	97.0027	100	99.23	394916	4.04	710531267	74.9578	99.24	159.1	98.6	98	96.7	91.3	75
AU046203	12102448	11516612	95.1594	100	99.2	236601	2.05	841847961	73.8929	98.8	188.51	98.1	97.4	96.1	92.1	83.6
AU046303	7547810	7324858	97.0461	100	98.76	271068	3.7	538483846	75.5838	99.22	120.58	98.4	97.5	95.4	86.7	60.8
AU046403	8391520	8147994	97.098	100	99.24	315201	3.87	602862699	76.2045	99.13	134.99	98.4	97.6	95.9	89.2	67.3
AU047103	7942240	7707636	97.0461	100	99.23	357583	4.64	566996630	76.3781	99.09	126.96	98.3	97.4	95.5	88	63.3
AU047203	9242338	8985194	97.2178	100	99.38	365274	4.07	669000532	76.8426	98.9	149.8	98.2	97.6	96.3	91.3	77.3
AU047803	13339304	12929914	96.9309	100	93.13	1103648	8.54	854681037	71.5542	99.22	191.38	98.7	98.2	97.3	93.7	83.3
AU047903	16762286	16259086	96.998	100	99.24	900439	5.54	1142925756	73.679	99.34	255.93	98.9	98.5	97.8	95.1	88.7
AU048103	14388994	13962528	97.0362	100	99.32	801718	5.74	981151276	73.8129	99.27	219.7	98.8	98.3	97.5	94.2	86.2
AU048503	15543740	15076216	96.9922	100	99.36	1282886	8.51	1030400838	73.9632	99.21	230.73	98.7	98.3	97.5	94.5	87.5
AU048603	16132068	15663832	97.0975	100	99.35	802994	5.13	1129391221	75.2454	99.09	252.89	98.6	98.2	97.6	95.2	90.1
AU048703	15301536	14837084	96.9647	100	99.32	758807	5.11	1055979334	74.2651	99.28	236.46	98.8	98.4	97.6	94.8	87.7
AU048903	13398340	12987348	96.9325	100	99.37	608996	4.69	933542828	74.6707	99.3	209.04	98.8	98.3	97.4	94.2	85.4
AU049003	13303420	12897668	96.95	100	99.28	634826	4.92	922187272	74.4572	99.27	206.5	98.8	98.3	97.4	94	85
AU049103	14248178	13632324	95.6777	100	99.33	648177	4.75	881277648	67.2013	99.16	197.34	98.5	98	97.1	93.7	85.9
AU049303	11809996	11471148	97.1308	100	99.43	469290	4.09	829587140	74.6577	99.23	185.76	98.6	98.1	97.1	93	81.6
AU049403	12257306	11904676	97.1231	100	99.35	503879	4.23	858818863	74.5839	99.23	192.31	98.7	98.2	97.1	93	82.3
AU049503	12445560	12072652	97.0037	100	99.34	528356	4.38	862870787	74.0043	99.28	193.22	98.7	98.3	97.3	93.5	83
AU049603	17390186	16894056	97.1471	100	99.33	1056615	6.25	1199126727	74.965	99.32	268.51	98.9	98.5	97.8	95.2	89.5
AU049703	16440124	15973150	97.1595	100	99.41	1021058	6.39	1125833452	74.5505	99.28	252.1	98.8	98.4	97.6	94.9	88.8
AU049803	15835336	15389464	97.1843	100	99.3	902886	5.87	1088065384	74.3649	99.27	243.64	98.7	98.3	97.5	94.6	88
AU050003	18278374	17743884	97.0758	100	99.37	1107371	6.24	1263940948	75.2217	99.08	283.02	98.6	98.2	97.6	95.4	90.7
AU050103	11024542	10678948	96.8652	100	99.38	698551	6.54	769154222	76.3035	99.16	172.23	98.6	98.1	97	93	80.9
AU050403	10993530	10668310	97.0417	100	98.77	505295	4.74	783647957	76.3444	99.05	175.48	98.4	97.9	96.7	92.5	80.7
AU050503	10990146	10657958	96.9774	100	99.13	510197	4.79	780727127	76.1742	99.14	174.82	98.6	98	96.9	92.6	80.4
AU050603	11146066	10795398	96.8539	100	99.35	554851	5.14	789807935	76.3619	99.08	176.85	98.5	98	96.9	92.7	80.9
AU051003	10251278	9740674	95.0191	100	99.28	233747	2.4	710847666	74.0312	99.03	159.17	98.2	97.5	95.9	90.9	76.2
AU051103	12723720	12325068	96.8669	100	99.37	769016	6.24	901533882	77.2416	99.12	201.87	98.6	98.1	97.1	93.4	84.2
AU051203	12638212	12247150	96.9057	100	99.39	761118	6.21	898243238	77.4288	99.13	201.14	98.6	98.1	97.1	93.4	84
AU051403	11425928	11066772	96.8567	100	99.3	651273	5.89	811479492	77.1394	99.1	181.71	98.5	98	96.8	92.5	81
AU051503	11771140	11432174	97.1204	100	99.45	778723	6.81	835251741	77.6257	99.12	187.03	98.5	98	96.8	92.7	81.9
AU051603	10808166	10473438	96.903	100	99.2	417879	3.99	771385353	75.9528	99.12	172.73	98.6	98.1	96.9	92.6	79.9
AU051703	12120938	11522994	95.0669	100	99.35	238052	2.07	834818934	73.2439	99.15	186.93	98.4	97.8	96.6	92.4	81.9
AU051903	11492110	11121978	96.7793	100	99.16	448014	4.03	819860838	76.0489	99.09	183.58	98.5	98	97	93	81.8
AU052003	10448092	10115544	96.8171	100	99.15	395730	3.91	747208828	76.1137	99.1	167.32	98.5	97.9	96.8	92.1	78.4
AU052103	11933590	11541958	96.7182	100	99.13	492822	4.27	849866020	76.1554	99.19	190.3	98.7	98.2	97.3	93.5	83.3
AU052203	10795576	10438666	96.6939	100	98.95	384593	3.68	764462245	75.2823	99.2	171.18	98.7	98.2	97.2	93.1	80.3
AU052603	11059598	10683066	96.5954	100	99.07	402140	3.76	781808013	75.2916	99.25	175.06	98.7	98.2	97.3	93.4	81.5
AU052703	10851446	10482020	96.5956	100	99.01	397590	3.79	768293453	75.4318	99.17	172.04	98.7	98.2	97.2	93.2	80.7
AU052803	9683486	9364766	96.7086	100	94.01	457011	4.88	662047443	73.5867	99.2	148.25	98.6	98	96.8	91.9	74.2
AU053003	14563372	14035944	96.3784	100	99.34	638115	4.55	1020979206	75.4503	99.25	228.62	98.8	98.4	97.6	94.9	88
AU053303	12980518	12557296	96.7396	100	99.23	522633	4.16	915110999	75.2867	99.27	204.91	98.7	98.3	97.4	94.2	85.5
AU053503	15322974	14836602	96.8259	100	99.18	642078	4.33	1083228860	75.5576	99.26	242.56	98.8	98.3	97.6	94.8	88.5
AU053603	13632540	13191634	96.7658	100	99.2	555117	4.21	960032550	75.2207	99.26	214.97	98.7	98.3	97.4	94.1	85.7
AU053703	11309162	10951318	96.8358	100	99.24	397824	3.63	810361622	76.0258	99.13	181.46	98.6	98.1	97	92.9	81.6
AU053803	9924372	9602720	96.759	100	99.15	309658	3.22	711524459	75.8071	99.14	159.33	98.5	98	96.9	92.3	77.6
AU053903	10285454	9963216	96.8671	100	99.15	350381	3.52	735559153	75.7608	99.11	164.71	98.5	98	96.9	92.4	78.5
AU054003	10808662	10456422	96.7411	100	99.27	390771	3.74	771128180	75.8514	99.15	172.67	98.6	98.1	97	92.7	79.9
AU054103	10482994	10124096	96.5764	100	99.29	367869	3.63	751466429	76.2617	99.1	168.27	98.4	97.7	96.3	91.8	78.9
AU054203	12130276	11711474	96.5475	100	99.38	436594	3.73	871680484	76.5463	98.94	195.19	98.4	97.9	96.8	93.3	85.8
AU054303	11598278	11219988	96.7384	100	99.41	449535	4.01	845864436	77.7581	98.91	189.41	98.1	97.4	96.1	92.5	84.3
AU054403	11062928	10670754	96.4551	100	99.39	347642	3.26	790765080	75.843	99.09	177.07	98.5	97.9	96.6	92.4	80.8
AU054503	16903360	16310156	96.4906	100	99.33	821398	5.04	1209961406	77.3452	99.22	270.94	98.7	98.3	97.4	94.8	89.4
AU054603	21113222	20365432	96.4582	100	99.13	1045560	5.13	1520324554	77.9131	99.1	340.43	98.5	98.2	97.6	95.7	92.5
AU054803	12761790	12141022	95.1357	100	99.49	266514	2.2	888496492	74.083	98.9	198.95	98.3	97.8	96.7	93.2	85.6
AU054903	17906126	17293172	96.5768	100	99.31	978562	5.66	1280415990	77.7057	99.15	286.71	98.6	98.2	97.3	94.7	89.9
AU055103	18905130	18264992	96.6139	100	99.28	927858	5.08	1344599226	76.7881	99.23	301.08	98.7	98.3	97.7	95.3	90.8
AU055203	15918174	15351758	96.4417	100	99.31	750530	4.89	1048833361	71.1207	99.18	234.86	98.6	98.1	97.2	93.7	86.7
AU055303	15405872	14830648	96.2662	100	99.31	736052	4.96	1008520810	70.8453	99.18	225.83	98.6	98.1	97.2	93.7	86.3
AU055403	15388858	14836156	96.4084	100	99.35	727684	4.9	1000598475	70.2196	99.25	224.06	98.7	98.1	96.9	93	84.2
AU055503	14756124	14202676	96.2494	100	99.28	736573	5.19	952057300	70.0003	99.34	213.19	98.8	98.3	97.1	93.1	83.3
AU055803	11719660	11290182	96.3354	100	99.29	280790	2.49	810389178	72.8801	99	181.46	98.4	97.9	96.8	93.1	84.4
AU055903	11677178	11248256	96.3268	100	99.34	297374	2.64	797676849	72.1201	99.16	178.62	98.5	98	96.9	92.6	81
AU056603	11209252	10789080	96.2516	100	99.22	269876	2.5	776643598	73.1	98.99	173.91	98.3	97.8	96.7	92.7	83.3
AU056703	11811952	11370574	96.2633	100	99.22	321256	2.83	800671878	71.746	99.15	179.29	98.6	98	96.9	92.7	81.2
AU057203	12434478	11964636	96.2215	100	99.34	458125	3.83	876868239	75.4517	99.08	196.35	98.4	98	97.1	93.8	86.2
AU057303	13918214	13399028	96.2697	100	99.43	482110	3.6	976074325	74.8174	99.17	218.56	98.6	98.2	97.3	94	86.4
AU057403	13091786	12573524	96.0413	100	99.3	487436	3.88	902849357	73.9619	99.26	202.17	98.7	98.3	97.5	93.9	84.8
AU057503	12412622	11947122	96.2498	100	99.35	487414	4.08	873068573	75.4316	99.09	195.5	98.5	98	96.8	92.8	83.8
AU057703	9587602	9211808	96.0804	100	99.32	377824	4.1	662002626	74.1962	99.3	148.24	98.7	98	96.5	90.3	71.4
AU058203	11147826	10716494	96.1308	100	99.34	511672	4.77	764739334	74.197	99.27	171.24	98.7	98.1	96.8	91.8	77.6
AU058303	14050816	13513436	96.1755	100	99.32	584001	4.32	966931225	74.0448	99.36	216.52	98.9	98.4	97.4	93.5	84.3
AU059103	13197180	12898812	97.7392	100	98.94	493345	3.82	921987107	73.5852	96.37	206.45	95.1	94.3	92.9	89.1	81.7
AU059603	12900538	12629974	97.9027	100	99.45	465170	3.68	898526812	73.1315	96.34	201.2	95	94.1	92.7	88.7	80.8
AU059703	14090924	13784220	97.8234	100	99.41	550583	3.99	978720082	73.2248	96.39	219.16	95.1	94.3	92.9	89.2	82.2
AU059803	12464062	12187540	97.7814	100	99.19	431336	3.54	866677152	72.9909	96.33	194.07	94.9	94.1	92.6	88.5	80.1
AU059903	13705276	13404610	97.8062	100	99.31	554200	4.13	945023046	72.8122	96.38	211.61	95.1	94.2	92.8	89.1	81.8
AU060103	10864642	10619734	97.7458	100	99.39	369771	3.48	757169668	73.1391	96.23	169.55	94.8	93.8	92.2	87.4	76.2
AU060203	11920234	11656658	97.7888	100	99.46	387399	3.32	838048959	73.6296	96.27	187.66	94.9	94	92.5	88.2	79.3
AU060303	10984934	10734210	97.7176	100	99.18	334488	3.12	769626887	73.2718	96.22	172.34	94.8	93.8	92.1	87.3	76.6
AU060403	10923482	10684012	97.8078	100	99.47	363624	3.4	765005622	73.3917	96.27	171.3	94.9	93.9	92.2	87.4	76.6
AU060703	12044710	11732014	97.4039	100	98.99	399553	3.41	823083989	71.9115	96.26	184.31	94.8	93.9	92.3	87.8	78.3
AU060803	11199114	10950130	97.7768	100	98.74	365854	3.34	770992377	72.122	96.31	172.64	94.9	93.8	92.2	87.5	76.7
AU061003	13110632	12822392	97.8015	100	98.37	430703	3.36	904857938	72.2984	96.32	202.62	95	94.1	92.7	88.7	80.9
AU061103	11585424	11316626	97.6799	100	99.23	369946	3.27	796470804	72.0387	96.31	178.35	94.8	93.8	92.3	87.8	77.8
AU061203	11145672	10901260	97.8071	100	99.2	359208	3.3	783089808	73.547	96.27	175.35	94.9	93.8	92.2	87.5	77.1
AU061303	10701266	10466158	97.803	100	99.14	327027	3.12	761777244	74.3885	95.97	170.58	94.5	93.5	92	87.6	79.1
AU061503	11092876	10853476	97.8419	100	99.53	370357	3.41	777889191	73.4693	96.28	174.19	94.9	93.9	92.3	87.6	77
AU061603	11529326	11264116	97.6997	100	98.79	368678	3.27	803564238	73.0221	96.27	179.94	94.8	93.8	92.3	87.7	77.8
AU061703	16036238	15696454	97.8811	100	99.4	725662	4.62	1124446825	74.3657	96.31	251.79	95	94.2	92.8	89.3	83.5
AU061803	18177946	17813540	97.9953	100	99.43	872720	4.9	1275769343	74.5618	96.31	285.67	95.1	94.4	93.1	89.9	85
AU062103	14340680	14037412	97.8853	100	99.46	815304	5.81	998916437	74.8009	96.21	223.68	94.9	93.9	92.4	88.4	81.7
AU062203	17243272	16889882	97.9506	100	99.25	813956	4.82	1213123851	74.715	96.39	271.64	95.1	94.3	93	89.7	84.4
AU062503	11865898	11615750	97.8919	100	99.32	469284	4.04	832156010	73.9173	96.13	186.34	94.7	93.7	92	87.4	78
AU063003	13481314	13186820	97.8155	100	99.51	564829	4.28	936550682	73.4653	96.16	209.71	94.8	93.9	92.3	88.1	80.5
AU063203	12205000	11928558	97.735	100	99.35	509679	4.27	853670057	74.0193	95.92	191.15	94.4	93.5	92	87.7	80.4
AU063303	13323850	13055680	97.9873	100	99.46	509121	3.9	938634705	74.0714	96.21	210.18	94.9	94	92.4	88.2	80.7
AU063503	10500994	10281356	97.9084	100	98.88	512720	4.99	737333889	74.7324	96.2	165.1	94.7	93.6	91.7	86.9	75.3
AU063603	11231266	10976470	97.7314	100	98.45	725493	6.61	772155204	74.5792	96.37	172.9	94.8	93.7	91.7	86.9	76.4
AU063703	10111916	9881528	97.7216	100	98.91	530101	5.36	710470324	75.2223	96.22	159.09	94.6	93.4	91.4	86.4	74.3
AU063803	11634816	11378836	97.7999	100	98.56	635127	5.58	818597414	75.4388	96.19	183.3	94.7	93.7	91.9	87.7	80.6
AU063903	10525342	10297990	97.84	100	98.94	535712	5.2	754697295	76.5421	96.25	168.99	94.8	93.7	91.8	87	76.3
AU064003	11195390	10967780	97.9669	100	98.99	490982	4.48	814146238	76.9401	96.2	182.3	94.8	93.7	91.9	87.5	78.2
AU064203	9440694	9242714	97.9029	100	99.22	323198	3.5	685569385	76.1007	96.08	153.51	94.6	93.5	91.5	86.3	73
AU064303	10670400	10455158	97.9828	100	99.16	393408	3.76	778038503	76.5608	96.12	174.22	94.7	93.6	91.7	87.1	77
AU064503	12801442	12508226	97.7095	100	99.39	442529	3.54	888273603	72.8908	96.12	198.9	94.7	93.8	92.2	88	79.9
AU064603	12753332	12499860	98.0125	100	99.46	462493	3.7	894431087	73.5689	96.27	200.28	94.9	93.9	92.2	88	80.1
AU064703	13121008	12859592	98.0077	100	99.11	465502	3.62	926380194	74.0037	96.29	207.44	95	93.9	92.2	88.3	81.1
AU064803	12627046	12366814	97.9391	100	99.33	470594	3.81	879023447	73.1594	96.14	196.83	94.8	93.9	92.3	88	80
AU064903	11976404	11734768	97.9824	100	99.25	538924	4.59	860307050	76.0808	95.96	192.64	94.5	93.6	92	87.8	81.1
AU065403	10669438	10451112	97.9537	100	99.2	362199	3.47	764941554	75.0693	96.1	171.29	94.6	93.5	91.8	86.7	76
AU065503	10440452	10223526	97.9223	100	99.39	446433	4.37	733380672	74.2674	96.02	164.22	94.5	93.5	91.6	86.5	74.7
AU065603	11872252	11622082	97.8928	100	99.41	414091	3.56	844277227	74.5823	96.09	189.05	94.8	93.8	92.1	87.6	78.7
AU065903	12864838	12213888	94.9401	100	99.3	373289	3.06	886483020	74.1268	99.09	198.5	98.5	98	96.9	93.2	84.1
AU066003	14026376	13723762	97.8425	100	99.27	1153316	8.4	940711355	74.0942	96.28	210.65	94.9	94.1	92.7	88.9	81.9
AU066103	16596662	16247162	97.8942	100	99.5	1755045	10.8	1084572674	74.0978	96.48	242.86	95.3	94.5	93.3	90	84.5
AU066303	17240988	16885474	97.938	100	99.55	828128	4.9	1207658911	74.4645	96.38	270.42	95.2	94.4	93.2	90.1	85
AU066503	17308728	16936900	97.8518	100	99.43	685264	4.05	1212818203	73.8886	96.41	271.58	95.2	94.5	93.4	90.4	85.4
AU066703	11490498	11240692	97.826	100	99.53	346338	3.08	807223244	73.3619	96.28	180.75	94.9	94	92.4	88	78.6
AU066803	11425454	11177358	97.8286	100	99.29	351044	3.14	801293425	73.2807	96.26	179.43	94.9	93.9	92.4	87.9	78.6
AU067003	11336236	11083760	97.7728	100	99.47	352412	3.18	791989832	73.0708	96.08	177.34	94.7	93.8	92.3	87.9	78
AU067103	11029886	10810696	98.0128	100	99.47	320680	2.97	776115496	73.2536	96.21	173.79	94.9	93.9	92.2	87.6	77.5
AU067303	9699754	9480894	97.7437	100	99.4	315877	3.33	678504967	73.2991	95.99	151.93	94.5	93.5	91.7	86.4	72.8
AU067503	11696116	11444348	97.8474	100	99.49	387943	3.39	833552448	74.6445	96.21	186.65	94.9	94	92.4	88.2	79.5
AU067603	10468314	10242884	97.8465	100	99.52	325037	3.17	747181163	74.5911	96.05	167.31	94.7	93.7	92	87.2	76.1
AU067703	11986720	11715972	97.7413	100	99.52	369293	3.15	862707581	75.2789	95.99	193.18	94.6	93.7	92.4	88.5	81.9
AU067803	9846626	9635254	97.8534	100	99.52	272505	2.83	701552324	74.1883	96.09	157.09	94.7	93.6	91.9	86.9	74.6
AU067903	12167464	11909664	97.8812	100	99.56	385167	3.23	868379836	74.6047	96.28	194.45	94.9	94	92.6	88.5	80.5
AU068003	9125268	8935436	97.9197	100	99.5	416524	4.66	642845714	74.7139	96.06	143.95	94.5	93.4	91.5	86	71
AU068103	10170098	9951330	97.8489	100	99.49	296486	2.98	725456939	74.3952	96.12	162.45	94.7	93.7	92	87.2	75.5
AU068303	9974112	9736860	97.6213	100	99.53	298046	3.06	700286449	73.4576	96.12	156.81	94.7	93.7	91.9	86.8	74.2
AU068403	8961232	8766486	97.8268	100	99.5	260967	2.98	644089511	74.9763	95.97	144.23	94.4	93.4	91.6	86.5	76.1
AU068503	10931526	10693116	97.8191	100	99.49	300530	2.81	777761561	74.0971	96.25	174.16	94.8	93.9	92.2	87.7	77.8
AU068603	9637294	9426828	97.8161	100	99.45	276121	2.93	682082329	73.8007	96.13	152.73	94.7	93.7	91.9	86.7	73.5
AU068703	11026656	10786166	97.819	100	99.47	380222	3.53	793215619	75.4724	96.3	177.62	95	94	92.5	88.1	78.6
AU068903	10591508	10365486	97.866	100	99.45	323598	3.12	764633751	75.3905	96.16	171.22	94.8	93.8	92.2	87.6	76.8
AU069203	9377620	9180114	97.8939	100	99.53	316499	3.45	674491303	75.3432	96.13	151.03	94.7	93.6	91.8	86.6	73.2
AU069303	9139184	8937948	97.7981	100	99.47	347892	3.89	654703167	75.4618	96.17	146.6	94.7	93.6	91.7	86.2	71.6
AU069603	12744016	12153400	95.3655	99.99	99.48	459037	3.78	855593942	72.4386	99.14	191.59	98.5	98	96.8	92.7	82.1
AU070303	14501728	14144564	97.5371	100	99.34	1063867	7.52	1007564971	76.2642	97.23	225.62	96.1	95.3	93.9	90.5	84.2
AU070503	15916556	15529768	97.5699	100	99.42	1122996	7.23	1107435134	76.108	97.21	247.98	96.2	95.4	94	90.7	84.7
AU070603	14134804	13782448	97.5072	100	99.44	995550	7.22	983028234	76.1166	97.16	220.12	96	95.2	93.8	90.3	83.4
AU070903	15774646	15379174	97.493	100	99.54	955023	6.21	1095328800	75.1853	97.18	245.27	96.1	95.5	94.2	90.9	85
AU071003	18209652	17691756	97.1559	100	99.48	1370643	7.75	1205877585	73.153	97.26	270.02	96.3	95.7	94.6	91.6	86.8
AU071103	18561476	18088524	97.452	100	99.55	1219001	6.74	1251227422	73.4365	97.32	280.18	96.3	95.7	94.7	91.9	87.5
AU071203	18678954	18210398	97.4915	100	99.58	1278182	7.02	1258781737	73.6063	97.28	281.87	96.3	95.7	94.6	91.8	87.2
AU071503	15726836	15345560	97.5756	100	99.36	940734	6.13	1110634686	76.3382	97.25	248.69	96.1	95.3	93.9	90.9	85.3
AU071603	13597952	13283794	97.6897	100	99.46	754822	5.68	962348998	76.0494	97.13	215.49	96	95.1	93.7	90.2	83
AU071803	14945022	14612100	97.7724	100	99.5	750395	5.14	1061961707	75.8527	97.12	237.8	96	95.3	93.9	90.5	84.2
AU071903	14782144	14422092	97.5643	100	99.53	784071	5.44	1041288741	75.5959	97.17	233.17	96.1	95.4	94.2	90.9	84.6
AU072003	15665322	15141372	96.6554	100	99.63	663791	4.38	1092254982	74.6976	99.17	244.58	98.6	98.1	97.3	94.4	88.2
AU072103	18314864	17441974	95.234	100	99.29	670461	3.84	1153586111	68.1015	99.25	258.31	98.7	98.3	97.5	94.8	89.2
AU072203	14612142	14139934	96.7684	100	99.62	766817	5.42	1014097114	75.0802	99.08	227.08	98.5	98	97	93.8	86.8
AU072303	15824198	15307196	96.7328	100	99.7	648341	4.24	1108936654	74.9006	99.14	248.31	98.6	98.1	97.2	94.2	88.1
AU072403	15215428	14700652	96.6167	100	99.63	842547	5.73	1051300266	75.1107	99.17	235.41	98.6	98.1	97.1	94.2	87.8
AU072503	9197250	8884230	96.5966	100	99.62	388543	4.37	651769600	75.9581	99.02	145.95	98.2	97.4	95.7	89.9	72
AU072803	11448828	11066412	96.6598	100	99.58	611403	5.53	810691677	76.7733	98.81	181.53	98.1	97.5	96.2	92.1	82.8
AU072903	9878154	9560540	96.7847	100	99.3	378477	3.96	699155705	75.3897	99.04	156.56	98.3	97.6	96.2	91.1	75.9
AU073003	9084036	8802170	96.8971	100	99.58	264307	3	644212462	74.7065	99.01	144.25	98.2	97.5	95.9	90.2	71.9
AU073103	9992452	9667646	96.7495	100	99.64	292087	3.02	707845133	74.7515	99.03	158.5	98.3	97.6	96.1	91.3	76.7
AU073403	8883940	8599170	96.7946	100	99.54	216072	2.51	632562716	74.7098	98.97	141.64	98.2	97.4	95.7	89.7	70.7
AU073503	9937376	9609288	96.6984	100	99.62	267042	2.78	703666837	74.5752	99.04	157.57	98.4	97.7	96.2	91.2	76
AU073703	9699692	9382000	96.7247	100	99.58	250558	2.67	673889782	73.0682	99.03	150.9	98.3	97.7	96.2	91	74.5
AU073903	10457398	10111096	96.6884	99.99	99.51	259909	2.57	724519210	72.8182	99	162.24	98.3	97.7	96.4	91.7	77.7
AU074003	11021274	10657602	96.7003	100	99.54	278598	2.61	767492439	73.2145	99.04	171.86	98.4	97.8	96.5	92.2	79.8
AU074103	9915154	9587146	96.6919	100	99.57	249340	2.6	692085185	73.3826	99.08	154.97	98.4	97.8	96.4	91.3	75.5
AU074303	10725126	10342068	96.4284	100	99.56	481099	4.65	743715733	74.6734	98.94	166.53	98.2	97.5	96.1	91.6	78.4
AU074403	9938200	9622656	96.8249	100	99.59	334197	3.47	699751568	74.5897	98.95	156.69	98.2	97.5	96	90.9	75.7
AU074603	11842990	11461514	96.7789	100	99.56	390665	3.41	832824112	74.4819	99.01	186.49	98.3	97.7	96.5	92.4	81.9
AU074703	9629474	9316010	96.7447	100	99.57	249922	2.68	693981839	75.7891	98.97	155.4	98.2	97.5	96	91	75.5
AU074903	8743336	8464640	96.8125	100	99.49	230137	2.72	633309008	76.1477	98.92	141.81	98.1	97.2	95.6	89.9	71.1
AU075203	9101250	8818226	96.8903	100	99.56	316283	3.59	654476895	76.2175	98.92	146.55	98.1	97.3	95.7	90.2	72.9
AU075503	8293984	8015696	96.6447	100	99.52	361487	4.51	583701155	75.5038	98.99	130.7	98.2	97.3	95.6	89.2	67.2
AU075803	11692146	11323926	96.8507	100	99.6	371462	3.28	834512164	75.4396	99.04	186.87	98.4	97.8	96.6	92.7	82.3
AU076003	11942454	11579498	96.9608	100	99.67	352008	3.04	857758320	75.6416	99.05	192.07	98.4	97.8	96.6	92.8	82.9
AU076103	9816604	9517652	96.9546	100	99.63	362573	3.81	701738929	75.8913	98.99	157.13	98.2	97.5	95.9	90.7	75.6
AU076203	11969620	11599656	96.9091	100	99.64	312255	2.69	860544123	75.4845	99.09	192.69	98.4	97.8	96.7	92.9	83
AU076503	11367212	11010160	96.8589	100	99.69	316031	2.87	813504545	75.317	98.97	182.16	98.3	97.8	96.5	92.7	81.8
AU076603	12003906	11629270	96.879	100	99.63	317181	2.73	865170071	75.7247	98.85	193.73	98.2	97.6	96.6	93.3	86
AU076803	10598678	10260370	96.808	100	99.59	288126	2.81	753224151	74.7842	99.02	168.66	98.4	97.8	96.5	92.2	79.6
AU077003	11087650	10750564	96.9598	100	99.71	309695	2.88	789026782	74.8228	99.07	176.68	98.4	97.9	96.7	92.6	80.9
AU077103	10465742	10144816	96.9336	100	99.53	308448	3.04	736892905	74.1734	99.03	165.01	98.3	97.7	96.5	91.8	78
AU077203	10847626	10504354	96.8355	100	99.56	348729	3.32	760577511	74.1507	99.01	170.31	98.4	97.8	96.5	91.9	78.9
AU077303	11849106	11474878	96.8417	100	99.57	295703	2.58	836874730	74.119	99.08	187.39	98.5	97.9	96.8	93	82.6
AU077403	11322004	10963944	96.8375	100	99.53	355442	3.24	794790901	74.1784	99.12	177.97	98.5	97.9	96.7	92.6	80.8
AU077503	11122124	10767726	96.8136	100	99.52	304569	2.83	789868513	74.743	99.11	176.87	98.5	97.9	96.8	92.8	81.1
AU077603	11277310	10915624	96.7928	100	99.55	492555	4.51	795859206	75.5996	98.7	178.21	97.9	97.4	96.4	93	85.1
AU077703	9631108	9317632	96.7452	100	99.36	250402	2.69	685214126	74.8222	99.14	153.43	98.4	97.8	96.4	91.4	75.3
AU077803	11204828	10847906	96.8146	100	99.56	308992	2.85	791601631	74.3686	99.1	177.26	98.5	97.9	96.7	92.5	80.8
AU077903	15331584	14795524	96.5036	100	99.45	917320	6.2	1027702213	73.3183	99.22	230.12	98.7	98.2	97.4	94.6	88
AU078003	15257866	14777862	96.8541	100	99.52	474178	3.21	1055551281	73.0651	99.15	236.36	98.6	98.2	97.3	94.4	87.8
AU078303	14336424	13679360	95.4168	99.99	99.16	664332	4.86	946556071	72.0079	99.14	211.95	98.5	97.9	96.8	93.1	84.1
AU078603	17966500	17398382	96.8379	100	99.31	641947	3.69	1266054030	74.8082	98.99	283.5	98.4	98	97.2	94.8	90.6
AU078703	15648036	15142442	96.769	100	99.41	520725	3.44	1075070416	72.7976	99.2	240.73	98.7	98.2	97.5	94.8	88.7
AU078803	9795024	9487260	96.858	100	99.4	302749	3.19	700875452	75.555	99.08	156.94	98.4	97.7	96.2	91	75.7
AU078903	10307008	9980948	96.8365	100	99.52	263393	2.64	742297363	75.6309	99.09	166.22	98.4	97.8	96.6	92.3	78.8
AU079003	10904220	10564812	96.8874	100	99.56	313054	2.96	779915979	75.3231	99.1	174.64	98.5	97.9	96.7	92.6	80.5
AU079103	10923990	10577582	96.8289	100	99.56	305098	2.88	780737563	75.2503	99.15	174.82	98.5	97.9	96.7	92.1	79.5
AU079303	15860740	15242886	96.1045	100	99.31	586160	3.85	1120482427	75.6914	99.17	250.9	98.6	98.1	97.2	94.3	88.4
AU079603	14922466	14314044	95.9228	99.99	99.39	624691	4.36	1030324084	74.5194	99.19	230.71	98.6	98.2	97.4	94.3	87.5
AU079903	15112738	14517326	96.0602	100	99.4	688175	4.74	1058711796	75.7985	99.13	237.07	98.5	98	96.9	93.6	86.4
AU080003	15197162	14608390	96.1258	100	99.43	715479	4.9	1066123524	75.9789	99.09	238.73	98.5	98	97	94	87.6
AU080103	13350686	12831642	96.1122	100	99.41	477525	3.72	924724956	74.1105	99.14	207.07	98.5	98	97	93.3	84.7
AU080703	13381462	12866158	96.1491	100	99.42	604180	4.7	922536381	74.4906	99.15	206.58	98.5	98	96.9	93.2	84.6
AU080803	13277046	12778448	96.2447	100	99.42	473591	3.71	932762654	75.0539	99.09	208.87	98.4	97.8	96.6	92.9	84.4
AU081203	14247846	13699496	96.1513	100	99.44	559547	4.08	976224126	73.5588	99.14	218.6	98.6	98.1	97.3	94	86.2
AU081403	11967452	11494586	96.0487	100	99.21	594411	5.17	836301887	75.9641	99.16	187.27	98.5	98	96.9	92.8	82.2
AU081603	14777876	14203302	96.1119	100	99.43	678114	4.77	1041805316	76.2644	99.13	233.28	98.5	98.1	97.1	93.9	87.1
AU081703	14074954	13506708	95.9627	100	99.42	628325	4.65	984249015	75.6697	99.23	220.39	98.7	98.2	97.3	93.9	86.1
AU081903	13532292	13012748	96.1607	100	99.39	597300	4.59	915368284	72.9982	99.14	204.97	98.5	98	97	93.5	84.8
AU082203	13145108	12621134	96.0139	100	99.42	507474	4.02	892768340	72.9696	99.19	199.91	98.6	98.1	97	93.4	84.4
AU082603	20321718	19510682	96.009	100	99.21	1282224	6.57	1357738906	73.7471	99.03	304.03	98.4	98	97.3	95.1	91.2
AU082703	16932266	16291380	96.215	100	99.22	910430	5.59	1140706637	73.4293	99.12	255.43	98.4	97.9	97	94.2	88.5
AU083003	19349436	18611842	96.188	100	99.35	1168559	6.28	1284550853	72.9125	99.15	287.64	98.6	98.1	97.3	94.8	90
AU083103	15561740	14971642	96.208	100	99.18	943047	6.3	1036574793	73.1586	99.11	232.11	98.4	97.9	96.9	93.8	87
AU083203	15085494	14516238	96.2265	100	99.19	959622	6.61	1043860391	76.2377	99.11	233.74	98.5	97.9	96.8	93.7	86.9
AU083603	12224596	11763266	96.2262	100	99.1	522792	4.44	876084086	77.1685	99.03	196.17	98.2	97.5	96.2	92.4	83.1
AU083703	13688366	13183342	96.3106	100	99.29	543608	4.12	979104920	76.6955	99.04	219.24	98.4	97.7	96.5	93.2	85.7
AU083903	12867406	12385618	96.2557	100	99.36	594790	4.8	905679496	76.0517	99.09	202.8	98.4	97.9	96.7	93	84.2
AU084003	15007848	14515852	96.7217	100	99.66	627825	4.33	1046105535	74.5785	99.15	234.25	98.6	98.2	97.3	94.4	87.7
AU084103	16517024	15982290	96.7625	100	99.6	603130	3.77	1151123310	74.1085	99.21	257.76	98.7	98.3	97.6	94.9	89.1
AU084303	14551912	14080588	96.7611	100	99.72	1021713	7.26	989869037	75.05	99.16	221.65	98.6	98.1	97.3	94	86.5
AU084403	16200114	15679382	96.7856	100	99.63	532702	3.4	1138086813	74.3938	99.23	254.84	98.7	98.3	97.5	94.7	88.7
AU084703	12034562	11637514	96.7008	100	99.64	615922	5.29	834600448	74.9744	99.2	186.88	98.6	98.1	97.1	93.3	82.7
AU084903	14044256	13586102	96.7378	100	99.69	761087	5.6	972329755	75.0645	99.17	217.73	98.6	98.1	97.2	93.8	85.8
AU085103	12723154	12306324	96.7238	100	99.7	524203	4.26	887536059	74.5832	99.11	198.74	98.6	98.1	97.1	93.3	83.9
AU085303	13863138	13415860	96.7736	100	99.48	372709	2.78	966788593	73.3884	99.25	216.48	98.7	98.3	97.4	94	85.8
AU085503	14296980	13835110	96.7695	100	99.6	511972	3.7	994626563	73.9149	99.18	222.72	98.6	98.2	97.4	94.2	86.6
AU085903	14953530	14455248	96.6678	100	99.61	1102496	7.63	998683338	74.0518	99.21	223.63	98.7	98.3	97.4	94.3	86.9
AU086003	14279678	13807608	96.6941	100	99.61	827702	5.99	975305087	74.3957	99.17	218.39	98.6	98.1	97.3	94	86.1
AU086503	13934736	13465466	96.6324	100	99.53	633592	4.71	955823660	73.7507	99.24	214.03	98.7	98.2	97.4	94.1	86
AU086703	13863360	13403466	96.6827	100	99.62	451959	3.37	977109294	74.6967	98.94	218.8	98.4	98	97.2	94.3	87.7
AU087003	14080948	13608762	96.6466	100	99.61	429040	3.15	984116699	73.9297	99.13	220.36	98.6	98.1	97.3	94.2	86.5
AU087103	12616814	12185094	96.5782	100	99.6	401268	3.29	882797807	74.1743	99.12	197.68	98.5	98.1	97.1	93.5	84
AU087703	12191416	11773932	96.5756	100	99.61	387019	3.29	849058152	73.8261	99.14	190.12	98.6	98.1	97.2	93.5	83.4
AU088003	12426440	11989922	96.4872	100	99.61	391436	3.26	856603504	73.1235	99.11	191.81	98.5	98	97	93	82.8
AU088203	11310240	10949820	96.8133	100	99.6	333014	3.04	787365464	73.4279	99.09	176.31	98.4	97.8	96.6	92.2	80.3
AU088303	14005082	13556686	96.7983	100	99.66	476667	3.52	972161100	73.5883	99.07	217.69	98.5	98	97	93.5	85.5
AU088803	15115148	14425104	95.4348	100	99.15	904572	6.27	945792871	69.2597	99.1	211.78	98.4	97.8	96.7	93.3	85.3
AU088903	13587876	13136044	96.6747	100	99.56	587096	4.47	931862212	73.523	99.16	208.66	98.6	98.1	97.2	93.8	85.4
AU089703	15118988	14636432	96.8083	100	99.7	509719	3.48	1079315836	75.646	99.09	241.68	98.5	98.1	97.2	94.2	87.6
AU089903	12952856	12535766	96.7799	100	99.6	432632	3.45	924725174	75.6473	99.11	207.07	98.5	98	97	93.4	84.9
AU090103	15683990	15180774	96.7915	100	99.6	536285	3.53	1119428772	75.6834	98.99	250.66	98.4	98	97.3	94.8	89.4
AU090603	13859826	13399350	96.6776	100	99.63	510154	3.81	974898609	74.888	99.12	218.3	98.6	98.1	97.3	94	86.2
AU091503	13900482	13289456	95.6043	100	99.53	997673	7.51	872401069	70.2716	99.28	195.35	98.7	98	96.8	92.5	82.1
AU092903	13840498	13235800	95.631	100	99.56	854786	6.46	886655199	70.9051	99.16	198.54	98.5	97.9	96.6	92.4	82.3
AU093403	14568072	13923854	95.5779	99.99	99.53	879766	6.32	923246568	70.0781	99.17	206.73	98.6	98	96.9	92.9	83.5
AU093703	17765804	16976584	95.5576	100	99.59	1003336	5.91	1010050668	62.6078	99.04	226.17	98.4	98	97	93.8	87.4
AU093803	17050530	16255604	95.3378	100	99.49	994800	6.12	941478183	61.0818	99.26	210.82	98.6	98.1	97.1	93.5	84.8
AU093903	16319030	15568480	95.4008	100	99.52	888847	5.71	909109305	61.3168	99.22	203.57	98.6	98.1	97	93.1	83.4
AU094103	16644098	15866938	95.3307	100	99.49	1562233	9.85	862839982	59.7214	99.33	193.21	98.7	98.2	97.1	93.2	83.1
AU094203	14518492	13858486	95.454	100	99.56	964281	6.96	936539632	71.9135	99.03	209.71	98.5	98	97	93.6	86.4
AU094303	15048166	14350784	95.3657	100	99.56	977453	6.81	955081394	70.7098	99.31	213.86	98.8	98.3	97.3	93.6	84.9
AU094403	13264060	12665384	95.4865	100	99.52	747392	5.9	856378409	71.1445	99.16	191.76	98.5	97.9	96.6	92.2	81.4
AU094503	14736838	14060272	95.409	100	99.55	911351	6.48	937240943	70.5732	99.2	209.87	98.6	98.1	97	93.3	84.2
AU094703	15355332	14667712	95.5219	100	99.58	895588	6.11	966714651	69.4986	99.16	216.47	98.6	98.1	97	93.5	85.2
AU094803	16658384	15909416	95.504	100	99.57	904321	5.68	1052950795	69.4781	99.2	235.78	98.6	98.1	97.1	93.9	86.7
AU095003	15555482	14830968	95.3424	100	99.51	984503	6.64	969330110	69.3125	99.22	217.05	98.6	98.1	97.1	93.7	85.4
AU095103	15269714	14535038	95.1887	100	99.47	878179	6.04	951594787	68.989	99.25	213.08	98.7	98.2	97.2	93.5	84.8
AU095203	13446178	12818882	95.3348	100	99.25	810736	6.32	835314525	68.8736	99.18	187.04	98.5	97.8	96.4	92	80.7
AU095403	13722270	13135956	95.7273	100	99.35	905091	6.89	853280814	69.0738	99.13	191.07	98.3	97.6	96.2	92.1	81.7
AU095503	14610468	13965526	95.5858	100	99.12	965586	6.91	905389596	68.9561	99.09	202.74	98.3	97.6	96.3	92.3	82.8
AU095603	14178682	13539054	95.4888	100	99.32	834686	6.17	879374540	68.533	99.18	196.91	98.5	97.9	96.7	92.5	82.4
AU095703	12750316	12200512	95.6879	100	99.43	1633820	13.39	727185582	68.1373	99	162.83	98.2	97.4	95.8	91.1	77
AU095803	12692152	12146730	95.7027	100	99.36	740360	6.1	790567864	68.6231	99.13	177.02	98.3	97.6	96.1	91.3	78.9
AU096003	16009214	15322754	95.7121	100	99.23	915144	5.97	992539898	68.2079	99.17	222.25	98.5	97.9	96.7	93	84.7
AU096103	13246418	12649176	95.4913	100	99.16	689118	5.45	822910403	68.1236	99.28	184.27	98.7	98.1	96.8	92.1	80.1
AU096203	22443842	21390374	95.3062	100	99.41	1355026	6.34	1410194870	69.6885	99.37	315.77	98.9	98.6	97.9	95.6	91.2
AU096303	17703520	16874488	95.3171	100	99.47	943351	5.59	1127292442	70.0597	99.24	252.42	98.7	98.2	97.3	94.4	88.2
AU096503	17039106	16222092	95.2051	100	99.43	1044486	6.44	1064267170	69.4266	99.3	238.31	98.8	98.3	97.5	94.5	87.5
AU096603	19139506	18234428	95.2712	100	99.51	1139215	6.25	1203114633	69.6805	99.25	269.4	98.7	98.3	97.6	94.9	89.4
AU096903	14252672	13578052	95.2667	100	99.3	759876	5.6	891866579	68.8894	99.04	199.71	98.4	97.9	96.9	93.3	85.3
AU097103	17535204	16713506	95.314	100	99.56	780986	4.67	1110126436	68.9869	99.01	248.58	98.4	97.9	97.1	94.3	88.6
AU097503	14778040	14084564	95.3074	100	99.4	680572	4.83	918248009	67.8273	99.23	205.62	98.6	98.1	97	93.3	84.1
AU097603	12893646	12287412	95.2982	100	99.48	562719	4.58	801032368	67.6437	99.25	179.37	98.7	98.1	96.9	92.3	79.6
AU098303	10992606	10494310	95.467	100	99.47	397459	3.79	725435590	71.1363	99.13	162.44	98.4	97.6	96	90.5	75.2
AU098803	12948142	12342646	95.3237	100	99.4	469414	3.8	847819444	70.699	99.25	189.84	98.6	98.1	96.8	92.4	81.2
AU098903	12303390	11720400	95.2615	100	99.49	481769	4.11	800200504	70.4959	99.13	179.18	98.5	97.9	96.6	91.8	79.1
AU099103	11072248	10563346	95.4038	100	99.47	460533	4.36	726173391	71.1667	99.1	162.61	98.3	97.6	96.1	90.7	75.5
AU099503	12800382	12202000	95.3253	100	99.49	523003	4.29	832953745	70.6145	99.14	186.52	98.5	97.9	96.7	92.6	81.9
AU099703	12483886	11912660	95.4243	99.99	99.49	520877	4.37	819213241	71.2006	99.1	183.44	98.4	97.8	96.4	92	80.4
AU099903	11008992	10491794	95.302	99.99	99.46	450020	4.29	718070287	70.8003	99.09	160.79	98.4	97.7	96.2	91.2	76
AU100103	11039294	10493024	95.0516	100	99.47	465149	4.43	714656181	70.5613	99.18	160.03	98.5	97.9	96.6	91.4	75.8
AU100303	11321306	10745568	94.9146	100	99.33	512806	4.77	737056559	71.3159	99	165.04	98.4	97.8	96.6	92.2	81.4
AU100503	9676346	9206260	95.1419	100	99.09	418412	4.54	624539643	70.3649	99.08	139.85	98.3	97.6	96.1	89.9	70.1
AU100703	10136622	9648666	95.1862	99.99	99.34	343033	3.56	660872791	70.3154	99.08	147.98	98.3	97.6	96.1	90.4	72.7
AU101203	10692248	10164096	95.0604	100	99.39	448008	4.41	688726393	70.1833	99.17	154.22	98.5	97.9	96.5	91.3	74.6
AU101603	11720578	11166170	95.2698	100	99.29	499359	4.47	752481626	69.8457	99.11	168.5	98.4	97.8	96.4	91.5	77.7
AU102003	12616200	12016180	95.2441	100	99.29	669267	5.57	799118654	69.7288	99.19	178.94	98.5	98	96.8	92.4	80.3
AU102303	15531900	14821432	95.4257	100	99.18	884425	5.97	1029670296	73.1488	99.12	230.57	98.5	97.9	96.9	93.7	86.7
AU110003	14399756	13731814	95.3614	100	99.47	523480	3.81	969560087	72.6784	99.12	217.11	98.5	98	97	93.6	85.7
AU110103	13745880	13074742	95.1175	100	99.34	651320	4.98	875641354	69.7853	99.28	196.07	98.7	98.2	97.2	93.2	82.4
AU110603	14454826	13790816	95.4063	100	99.41	525176	3.81	985708873	73.5697	98.98	220.72	98.3	97.8	96.8	93.7	87.1
AU110803	15087156	14325978	94.9548	100	99.18	524794	3.66	1049624865	75.3002	99.22	235.03	98.7	98.2	97.3	94.4	87.9
AU110903	14795102	14056250	95.0061	100	99.43	494515	3.52	1038374958	75.8084	99.2	232.51	98.6	98.1	97.2	94.2	87.5
AU111203	15018820	14295636	95.1848	100	98.97	513079	3.59	1000129411	71.8464	99.22	223.95	98.6	98.1	97.1	93.8	86.3
AU111403	14338092	13636118	95.1041	100	99.4	574517	4.21	1003452759	76.064	99.1	224.69	98.5	98	97	93.7	86.5
AU111803	14329296	13664236	95.3587	99.99	99.39	527816	3.86	962419561	72.5381	99.13	215.51	98.5	98	96.9	93.4	85.2
AU112003	14679204	13942156	94.979	100	99.37	447774	3.21	1027463860	75.3863	98.97	230.07	98.4	97.9	97	93.8	86.7
AU112103	14427278	13746498	95.2813	100	99.3	553388	4.03	959564767	72.0121	99.11	214.87	98.5	97.9	96.9	93.2	84.7
AU112303	13232408	12569070	94.987	100	99.18	515674	4.1	936367321	76.9158	99.1	209.67	98.4	97.8	96.7	93.1	84.6
AU112603	16895142	16038470	94.9295	100	99.27	743867	4.64	1178107681	76.265	99.21	263.8	98.7	98.2	97.4	94.8	89.5
AU113203	14618330	13878076	94.9361	100	99.3	556505	4.01	1039696106	77.2733	98.96	232.81	98.3	97.9	97	94.2	88.5
AU113503	14606758	13902794	95.1806	100	99.1	598034	4.3	1042133575	77.5524	98.96	233.36	98.3	97.8	96.8	94.1	88.2
AU114903	12879554	12234428	94.9911	99.99	99.38	670284	5.48	839504610	71.8767	99.06	187.98	98.4	97.8	96.6	92.5	82.1
AU115003	16968014	16172510	95.3117	100	99.45	743311	4.6	1095587625	70.3044	99.05	245.33	98.4	98	97.2	94.4	89.1
AU115903	18187612	17333956	95.3064	100	99.43	964521	5.56	1153008890	69.7393	99.15	258.18	98.6	98.1	97.3	94.6	88.9
AU116503	17976878	17152382	95.4136	100	99.49	693843	4.05	1143918883	68.8149	99.26	256.15	98.7	98.3	97.5	94.7	88.5
AU116703	16250676	15529188	95.5603	100	99.52	752743	4.85	1078919302	72.2932	98.98	241.59	98.4	97.9	97	94	88.2
AU117003	12239224	11684922	95.4711	100	99.27	587051	5.02	811158640	72.3677	99.07	181.64	98.3	97.7	96.4	92.2	81.1
AU118203	17098172	16324038	95.4724	100	99.48	778626	4.77	1114325895	70.9723	99.18	249.52	98.6	98.1	97.2	94.2	87.9
AU118403	14241590	13583952	95.3823	100	99.32	594006	4.37	931528351	71.0015	99.11	208.59	98.4	97.9	96.8	93.1	84.5
AU118703	14875138	14198752	95.4529	100	99.33	603908	4.25	975295877	71.0298	99.16	218.39	98.5	98	97	93.6	85.7
AU121703	13182222	12587936	95.4918	100	99.25	444919	3.53	880605709	71.8015	99.03	197.19	98.3	97.6	96.3	92.2	82.3
AU123703	15961288	15258392	95.5962	100	99.23	581824	3.81	1101707826	74.3225	99.1	246.7	98.5	98.1	97.2	94.2	87.9
AU123903	12422688	11833568	95.2577	100	99.22	378750	3.2	824642201	71.2781	99.07	184.65	98.4	97.7	96.5	92	80.5
AU124203	18219644	17377724	95.3791	100	99.15	665913	3.83	1152052443	68.2539	99.2	257.97	98.6	98.1	97.3	94.3	88
NCQ0001	16179496	15651566	96.737	100	98.25	1440208	9.2	1082920070	75.4466	99.38	242.49	98.7	98.2	97	93.9	87.3
NCQ0002	16552326	15998206	96.6523	100	98.57	1794766	11.22	1085465337	75.666	99.29	243.06	98.6	98	96.8	93.8	87.3
NCQ0003	16546900	15939014	96.3263	100	98.25	1199419	7.53	1089395260	73.1777	99.55	243.94	99.2	98.8	98	95	88
NCQ0004	15664530	15105994	96.4344	100	98.89	1150168	7.61	1054123634	74.785	99.41	236.04	98.9	98.5	97.5	94.2	87.2
NCQ0005	16117528	15510308	96.2325	100	98.39	1145140	7.38	1043738970	71.9382	99.53	233.72	99.1	98.6	97.7	94.4	86.7
NCQ0006	15643576	15067040	96.3146	100	98.62	1465151	9.72	1003407976	73.0394	99.19	224.68	98.4	97.7	96.4	93	85.4
NCQ0007	16476776	15947304	96.7866	100	98.78	1387707	8.7	1071635512	72.8746	99.22	239.96	98.5	97.8	96.6	93.5	86.5
NCQ0008	17482878	16930348	96.8396	100	98.58	1776956	10.5	1115338768	72.8745	99.3	249.75	98.6	97.9	96.8	93.8	87.5
NCQ0010	16077410	15623786	97.1785	100	98.36	1364671	8.73	1132429642	78.6316	99.26	253.58	98.6	97.9	96.8	93.7	87.5
NCQ0011	15601706	15149742	97.1031	100	98.43	1246845	8.23	1108023310	78.9082	99.24	248.11	98.6	97.9	96.7	93.5	86.9
NCQ0012	15140294	14705102	97.1256	100	98.04	1384253	9.41	1057621930	78.6099	99.3	236.82	98.6	97.9	96.7	93.4	86.3
NCQ0013	13076732	12668144	96.8755	100	98.94	454596	3.59	744700057	60.3696	99.46	166.75	98.9	98.3	97.1	92.2	77.6
NCQ0014	14940784	14483450	96.939	100	99.16	578607	4	846287956	60.2602	99.46	189.5	98.9	98.4	97.2	93	82.1
NCQ0015	12017858	11768850	97.928	100	99.49	293437	2.49	573110929	49.448	98.85	128.33	97.8	97	95.2	88.4	72.4
NCQ0016	16482856	15977280	96.9327	100	99.16	686576	4.3	926145304	59.9695	99.4	207.38	98.9	98.3	97.2	93.6	84.7
NCQ0017	14067730	13649766	97.0289	100	99.21	511854	3.75	804885502	60.6578	99.39	180.23	98.8	98.2	96.9	92.4	80.2
NCQ0018	15909464	15426842	96.9664	100	98.77	1590379	10.31	1077836511	77.127	99.3	241.35	98.6	98	96.8	93.5	86.4
NCQ0019	15864980	15392960	97.0248	100	98.26	1864087	12.11	1052506628	77.0268	99.35	235.68	98.7	98	96.8	93.3	86
NCQ0020	16962386	16447454	96.9643	100	98.53	2054517	12.49	1116761317	76.8227	99.3	250.07	98.6	98	96.9	93.7	87.2
NCQ0021	14862494	14422080	97.0367	100	98.62	1716190	11.9	986971965	76.9092	99.28	221	98.5	97.9	96.6	92.9	84.9
NCQ0022	15754172	15279640	96.9879	100	98.07	1734802	11.35	1048770293	76.6629	99.37	234.84	98.7	98.1	96.9	93.4	86.2
NCQ0023	14828714	14409904	97.1757	100	98.44	1524298	10.58	1002159475	77.0035	99.3	224.4	98.5	97.9	96.6	93	85
NCQ0024	14776714	14341944	97.0577	100	98.45	1563342	10.9	1001025100	77.5604	99.24	224.15	98.4	97.7	96.3	92.8	85
NCQ0025	16000218	15557614	97.2338	100	98.57	1729153	11.11	1074813739	76.9552	99.27	240.67	98.6	97.9	96.7	93.4	86.4
NCQ0026	15044698	14703472	97.7319	100	99.51	687434	4.68	1064182463	75.1743	99.19	238.29	98.6	98.2	97.2	93.9	87
NCQ0027	14193134	13873750	97.7497	100	99.25	614860	4.43	993774239	74.2094	99.36	222.53	98.8	98.3	97.2	93.4	84.5
NCQ0028	11724636	11456142	97.71	100	99.44	423459	3.7	837572268	75.1657	99.09	187.55	98.5	97.9	96.6	92	81.8
NCQ0029	14328690	13998392	97.6948	100	98.97	660979	4.72	997992391	74.0857	99.28	223.47	98.8	98.3	97.2	93.4	84.7
NCQ0030	13716410	13403070	97.7156	100	99.33	577199	4.31	965048524	74.4974	99.28	216.09	98.7	98.2	97	93.1	84.1
NCQ0031	14826052	14499174	97.7952	100	99.44	641914	4.43	1048756133	74.9335	99.28	234.84	98.7	98.3	97.1	93.6	85.9
NCQ0032	14642504	14308782	97.7209	100	99.52	622099	4.35	1030002646	74.5107	99.34	230.64	98.8	98.3	97.3	93.6	85.4
NCQ0034	12926092	12623574	97.6596	100	99.59	813811	6.45	925552016	77.5958	99.09	207.25	98.5	97.9	96.6	92.7	83.2
NCQ0035	13538276	13208350	97.563	100	99.26	856023	6.48	973441849	78.0261	99.17	217.97	98.5	97.9	96.6	93	84.8
NCQ0037	12951774	12651304	97.6801	100	99.54	818378	6.47	932180764	77.9986	99.15	208.74	98.5	97.8	96.5	92.6	83.3
NCQ0038	11823944	11573588	97.8826	100	99.2	303353	2.62	493089741	43.3183	98.79	110.41	97.7	96.8	94.7	86.7	64.8
NCQ0039	10349158	10116364	97.7506	100	98.49	277761	2.75	478041304	48.1073	98.89	107.04	97.7	96.9	95	87.4	63.4
NCQ0040	12603644	12321704	97.763	100	99.55	666178	5.41	899682094	76.4251	99.17	201.46	98.5	98	96.8	92.9	83
NCQ0041	11863266	11593162	97.7232	100	99.59	688117	5.94	843785107	76.6096	99.15	188.94	98.5	97.9	96.6	92.3	81.5
NCQ0042	12289202	11979874	97.4829	100	99.49	681137	5.69	879280747	77.0506	99.13	196.89	98.4	97.8	96.5	92.5	82.4
NCQ0043	12117928	11857870	97.8539	100	99.28	387445	3.27	516859895	44.6141	98.84	115.74	97.7	96.8	94.9	87.3	67.6
NCQ0044	13794520	13457748	97.5587	100	99.53	1086054	8.07	957078042	76.5944	99.15	214.31	98.5	97.9	96.8	93.2	84.8
NCQ0045	12224488	11876644	97.1545	100	98.97	588832	4.96	810949124	71.1316	99.45	181.59	98.9	98.4	97.3	92.4	79
NCQ0046	15295712	14970606	97.8745	100	99.51	799105	5.34	1059916098	74.0516	99.24	237.34	98.6	98	96.8	93.2	85.5
NCQ0047	22259930	21771492	97.8058	100	99.47	1362584	6.26	1513978087	73.4477	99.28	339.01	98.8	98.3	97.4	94.9	90.2
NCQ0050	18212178	17827474	97.8877	100	99.52	857753	4.81	1294046632	75.5012	99.26	289.76	98.7	98.2	97.3	94.3	88.7
NCQ0051	17531798	17169454	97.9332	100	99.53	891205	5.19	1240775830	75.4682	99.2	277.84	98.7	98.1	97.1	94	88.1
NCQ0052	14054880	13739760	97.7579	100	99.45	648820	4.72	992533479	75.0677	99.28	222.25	98.7	98.2	97	93.2	84.7
NCQ0053	20976082	20297192	96.7635	100	98.04	1723953	8.49	1430365055	76.2497	99.43	320.29	98.9	98.5	97.6	95.2	90.8
NCQ0054	21084088	20456214	97.022	100	97.72	1758293	8.6	1457760122	77.1918	99.23	326.42	98.6	98.1	97.4	95.1	91.2
NCQ0055	18214450	17652998	96.9175	100	98.78	1699602	9.63	1242929001	77.1386	99.21	278.32	98.5	97.9	96.9	94.1	88.7
NCQ0056	18622384	17900994	96.1262	100	98.34	2100905	11.74	1236359315	77.4754	99.04	276.85	98.3	97.7	96.6	94	89.4
NCQ0057	19383206	18872898	97.3673	100	99.14	1796050	9.52	1317813277	76.4055	99.2	295.09	98.6	98	97.1	94.4	89.3
NCQ0058	18104604	17603908	97.2344	100	99.17	1458836	8.29	1242114972	76.1729	99.19	278.14	98.5	98	97	94.1	88.5
NCQ0059	21248100	20694948	97.3967	100	98.81	1837178	8.88	1449060354	76.0807	99.24	324.48	98.6	98	97.1	94.6	90.1
NCQ0060	20763950	20182174	97.1981	100	98.16	2440301	12.09	1366319753	76.2485	99.21	305.95	98.5	97.8	96.7	94.1	89.3
NCQ0061	12577878	12303742	97.8205	100	99.19	338123	2.75	552801930	45.7418	99.03	123.78	98	97.1	95.1	87.1	63.3
NCQ0062	12459932	12194474	97.8695	100	99.39	385669	3.16	539438463	45.2287	98.98	120.79	97.9	96.9	94.7	86.4	62
NCQ0063	13194042	12912860	97.8689	100	99.48	384522	2.98	546092833	43.157	98.89	122.28	97.8	96.8	94.7	86.4	62.5
NCQ0064	11590752	11088350	95.6655	100	99.25	329095	2.97	781257992	71.8937	98.83	174.94	98	97.3	96	91.8	82.3
NCQ0065	12385996	12133842	97.9642	100	99.41	307627	2.54	553236855	46.3174	98.96	123.88	97.9	97	94.9	86.7	63.2
NCQ0066	11356236	11133312	98.037	100	99.38	470979	4.23	776039578	72.0627	99.07	173.77	98.3	97.7	96.3	91.5	79.2
NCQ0067	11486800	11251660	97.953	100	99.36	461541	4.1	795394155	72.9852	99.06	178.11	98.3	97.7	96.4	91.8	80.1
NCQ0068	16825044	16374634	97.323	100	99.28	1243807	7.6	1191230277	77.9492	98.99	266.74	98.3	97.8	96.8	94	88.8
NCQ0069	10134376	9927394	97.9576	100	99.48	393023	3.96	704103573	73.1178	99	157.66	98.2	97.5	95.9	90.2	75.3
NCQ0070	11169460	10936596	97.9152	100	99.12	448346	4.1	772189363	72.8953	99.07	172.91	98.3	97.7	96.4	91.6	79.3
NCQ0071	16368638	15919152	97.254	100	98.87	1141469	7.17	1163491228	77.9535	98.99	260.53	98.3	97.8	96.8	94	88.7
NCQ0072	16988426	16536286	97.3385	100	98.75	1350379	8.17	1194474257	77.878	99.02	267.47	98.4	97.8	96.8	94	88.9
NCQ0073	12119152	11871526	97.9567	100	99.3	603927	5.09	840107282	73.8214	99.11	188.12	98.4	97.8	96.6	92.1	81.5
NCQ0074	12491448	12237792	97.9694	100	99.28	592659	4.84	866326404	73.6573	99.08	193.99	98.3	97.7	96.6	92.3	82.3
NCQ0075	12460734	12198094	97.8923	100	99.35	604169	4.95	866036412	73.9579	99	193.92	98.2	97.7	96.5	92.3	82.5
NCQ0076	12167216	11919804	97.9666	100	99.41	755277	6.34	834630547	74.0172	99.08	186.89	98.3	97.7	96.4	91.9	81.3
NCQ0077	15000526	14594388	97.2925	100	98.98	1317734	9.03	1046391330	78.034	98.9	234.31	98.2	97.6	96.4	93.3	87.1
NCQ0078	12591184	12310544	97.7711	100	98.87	284726	2.31	506272637	41.682	99.1	113.37	98	96.9	94.6	85.5	59
NCQ0079	10209780	9996120	97.9073	100	99.13	254422	2.55	551200823	56.0214	98.97	123.43	97.9	97	95	87.3	63.4
NCQ0080	12338236	12079324	97.9015	100	99.24	300751	2.49	534211692	44.9055	99.01	119.62	97.9	97	94.8	86.6	61.9
NCQ0081	13848660	13561838	97.9289	100	99.3	320130	2.36	572619655	42.8155	98.77	128.22	97.7	96.9	95	88.2	71.8
NCQ0082	11221902	10985278	97.8914	100	99.24	233934	2.13	473583598	43.6127	98.93	106.05	97.8	96.6	94.1	84	55.2
NCQ0083	11104328	10865980	97.8536	100	98.57	206063	1.9	489981159	45.5097	98.83	109.72	97.7	96.8	94.7	86.5	63.9
NCQ0084	10468058	10253398	97.9494	100	99.23	208610	2.03	488539526	48.1546	98.88	109.39	97.8	96.7	94.4	84.7	56.9
NCQ0085	12511464	12221128	97.6794	100	98.68	259684	2.12	510507006	42.2568	98.96	114.31	97.8	96.9	95	88.4	67
NCQ0086	18710478	18197320	97.2574	100	98.9	1512482	8.31	1277251641	75.7937	99.38	286	99	98.6	98	95.6	90.6
NCQ0087	18468670	17989558	97.4058	100	99.25	1368342	7.61	1279146692	76.1967	99.37	286.43	99	98.7	98	95.6	90.7
NCQ0088	18119062	17690854	97.6367	100	99.3	1007974	5.7	1295552462	76.8887	99.09	290.1	98.5	98.1	97.3	94.6	89.4
NCQ0089	20221712	19717306	97.5056	100	99.29	1336482	6.78	1428728963	76.9597	99.14	319.92	98.8	98.4	97.8	95.6	91.7
NCQ0090	14255488	13823596	96.9703	100	98.79	1062140	7.68	974476218	75.6048	99.37	218.21	98.9	98.5	97.7	94.9	87.8
NCQ0091	18847402	18336004	97.2866	100	98.95	1124049	6.13	1328572204	76.4247	99.15	297.5	98.7	98.3	97.7	95.4	91.4
NCQ0092	18660126	18187888	97.4693	100	99.23	1053961	5.79	1324831131	76.5565	99.21	296.66	98.7	98.4	97.8	95.4	91.1
NCQ0093	17859972	17436430	97.6285	100	99.31	1047486	6.01	1253277547	75.7138	99.36	280.64	98.9	98.6	97.7	95.1	89.8
NCQ0094	15562302	15186084	97.5825	100	98.13	759545	5	1124247204	77.1575	99.18	251.74	98.6	98.2	97.3	94.3	88.7
NCQ0095	15404298	15023312	97.5268	100	98.99	751222	5	1114844351	77.3402	99.09	249.64	98.5	98.1	97.2	94.4	88.8
NCQ0096	13837862	13500496	97.562	100	98.67	686996	5.09	993161118	76.7415	99.33	222.39	98.7	98.1	96.9	93.2	84.9
NCQ0097	13855258	13510208	97.5096	100	98.96	739686	5.48	1000572154	77.5744	99.06	224.05	98.5	98	97	93.9	87.4
NCQ0098	9488192	9248650	97.4754	100	99	318051	3.44	688574766	76.3395	99.02	154.19	98.4	97.7	96.2	91.6	79.3
NCQ0099	9621314	9390220	97.5981	100	99.14	312981	3.33	700225726	76.3771	98.99	156.8	98.3	97.6	96.1	91.3	79
NCQ0100	10165618	9910206	97.4875	100	99.05	275768	2.78	731759245	75.2005	99.22	163.86	98.6	97.8	96.3	91.1	75.8
NCQ0101	9871404	9621460	97.468	100	98.71	302036	3.14	708549600	75.2766	99.3	158.66	98.6	97.9	96.3	90.9	75.1
NCQ0102	12142706	11799428	97.173	100	98.79	436758	3.7	853733335	74.391	99.38	191.17	98.8	98.3	97.2	93.1	82
NCQ0103	12406330	12094784	97.4888	100	98.89	569338	4.71	879133683	75.5224	99.13	196.86	98.6	98.1	97.1	93.4	85.3
NCQ0104	10046260	9790898	97.4581	100	98.75	376352	3.84	713693846	75.057	99.35	159.81	98.7	98	96.5	91.1	75.3
NCQ0105	10468440	10195372	97.3915	100	98.64	364672	3.58	738741653	74.4024	99.38	165.42	98.7	98.1	96.8	91.7	76.8
NCQ0106	12156536	11851238	97.4886	100	99.09	494752	4.17	874457277	76.2383	99.3	195.81	98.7	98.1	96.9	92.9	82.6
NCQ0107	12674402	12355650	97.4851	100	98.94	486366	3.94	923567875	77.0412	99.11	206.81	98.6	98.1	97.1	93.7	86.3
NCQ0108	11517310	11237810	97.5732	100	99.09	476684	4.24	825961225	75.9942	99.26	184.95	98.7	98.1	96.8	92.5	81.1
NCQ0109	11928110	11620494	97.4211	100	99.15	432279	3.72	860244850	76.1272	99.29	192.63	98.8	98.3	97.1	93.2	82.5
NCQ0110	26481632	25774748	97.3307	100	99.4	1655406	6.42	1865362251	76.5731	99.27	417.69	98.8	98.5	98	96.4	93.8
NCQ0111	21875364	20904452	95.5616	100	97.6	2220598	10.62	1486050696	78.7491	99.13	332.76	98.2	97.5	96.5	94.6	91.5
NCQ0112	16358738	15831128	96.7748	100	99.49	920157	5.81	1105225900	73.3878	99.42	247.48	99	98.7	98.1	96.2	90.8
NCQ0113	20292924	19660912	96.8856	100	98.44	1491589	7.59	1375065854	74.9313	99.17	307.91	98.8	98.5	98	96.5	93.3
NCQ0114	14217302	13769848	96.8528	100	99.37	731429	5.31	1025702767	77.8888	99.32	229.68	98.8	98.5	97.8	95.1	89
NCQ0115	15429828	14886668	96.4798	100	98.7	1325360	8.9	1099108037	80.2449	98.93	246.11	98.3	97.7	96.7	94.3	89.8
NCQ0116	15443638	15003864	97.1524	100	99.05	817381	5.45	1136941190	79.3491	99.19	254.59	98.6	98.2	97.3	94.8	89.8
NCQ0117	15374446	14961994	97.3173	100	99.4	1026894	6.86	1109910296	78.8599	99.28	248.53	98.8	98.3	97.4	94.8	89.2
NCQ0119	11623954	11243868	96.7301	100	98.57	767285	6.82	841074205	79.4865	99.11	188.33	98.3	97.6	96.3	93	83.7
NCQ0120	9909412	9583144	96.7075	100	98.83	791570	8.26	701893796	79.0466	99.07	157.17	98.3	97.6	96.3	92.3	77.4
NCQ0121	11762100	11407882	96.9885	100	97.51	732403	6.42	842890092	78.174	99.25	188.74	98.6	98	97	93.9	84.5
NCQ0122	11360852	11014298	96.9496	100	98.65	578133	5.25	820528062	77.8451	99.15	183.73	98.4	97.7	96.5	93.1	83.2
NCQ0123	10987772	10656088	96.9813	100	97.88	698077	6.55	776753818	77.2306	99.12	173.93	98.3	97.6	96.2	92.5	81.4
NCQ0124	10523708	10220678	97.1205	100	99	565349	5.53	755615651	77.4841	99.07	169.2	98.3	97.6	96.3	92.2	80.2
NCQ0125	12783502	12401264	97.0099	100	99.26	994943	8.02	894215760	77.6203	99.09	200.23	98.4	97.7	96.5	93.4	85.4
NCQ0126	10033338	9748194	97.158	100	99.24	401416	4.12	745238068	78.9427	99.09	166.87	98.3	97.6	96.2	91.7	78.8
NCQ0127	9889282	9625618	97.3338	100	99.28	412517	4.29	734400783	78.9234	99.09	164.45	98.4	97.7	96.3	91.6	78.2
NCQ0128	10104744	9803136	97.0152	100	99.31	519065	5.29	740377572	78.9575	99.06	165.79	98.3	97.6	96.2	91.7	78.5
NCQ0130	10227232	9931832	97.1116	100	99.18	456363	4.6	750606626	78.4315	99.09	168.08	98.4	97.8	96.5	92.1	79.1
NCQ0131	14880954	14347856	96.4176	100	98.68	1033717	7.2	801699476	59.618	99.05	179.52	98.2	97.6	96.3	93	85.6
NCQ0132	13864158	13410182	96.7255	100	99.14	633774	4.73	756613126	58.6332	99.14	169.42	98.3	97.7	96.4	92.4	80.6
NCQ0133	14825792	14369700	96.9237	100	99.11	500060	3.48	846200576	60.4069	98.95	189.48	98.2	97.7	96.6	93.4	86.3
NCQ0134	13929544	13495768	96.8859	100	99.21	1010012	7.48	740113691	58.6897	99.29	165.73	98.6	98.1	96.9	93.2	80.5
NCQ0136	18502304	17893092	96.7074	100	92.53	2118041	11.84	1155943219	72.5512	99.24	258.84	98.8	98.4	97.7	95	89.2
NCQ0137	19432722	18912568	97.3233	100	99.39	1215396	6.43	1346267154	75.3193	99.25	301.46	98.8	98.4	97.8	95.4	90.3
NCQ0138	18458926	17956324	97.2772	100	99.43	1140250	6.35	1284256534	75.6146	99.27	287.57	98.8	98.4	97.8	95.3	89.9
NCQ0139	19688056	19150416	97.2692	100	99.46	1151590	6.01	1388524571	76.3815	99.04	310.92	98.5	98.2	97.6	95.5	91.4
NCQ0140	11373892	11058606	97.228	100	99.44	446221	4.04	811594783	75.719	99.11	181.73	98.5	97.9	96.7	92.1	79.5
NCQ0141	10735280	10428042	97.1381	99.99	99.36	415037	3.98	760667620	75.2158	99.1	170.33	98.5	97.9	96.6	91.7	77.5
NCQ0144	12028648	11712174	97.369	100	99.38	500921	4.28	868968232	76.7412	98.97	194.58	98.4	97.9	96.9	93.4	84.7
NCQ0145	11710140	11398930	97.3424	100	99.41	447310	3.92	825428437	74.6242	99.15	184.83	98.5	98	96.9	92.5	80.6
NCQ0149	9795998	9519852	97.181	100	99.51	349371	3.67	695371975	75.0764	99.15	155.71	98.5	97.9	96.5	90.9	74.1
NCQ0150	11514406	11190596	97.1878	99.99	99.38	435849	3.9	806654895	74.2619	99.12	180.63	98.5	97.9	96.8	92.4	79.8
NCQ0151	11643550	11315648	97.1838	100	99.39	411083	3.63	826220922	75.0182	99.08	185.01	98.4	97.9	96.7	92.1	80.1
NCQ0152	11055020	10746122	97.2058	100	99.43	405142	3.77	794464865	76.0662	98.93	177.9	98.3	97.8	96.7	92.7	83.2
NCQ0153	11342146	11002688	97.0071	100	99.39	369202	3.36	795696960	74.0885	99.15	178.17	98.5	98	96.8	92.2	79.4
NCQ0154	10736486	10427782	97.1247	100	99.42	367252	3.52	764951681	75.2821	98.92	171.29	98.3	97.8	96.7	92.8	81.9
NCQ0156	12555810	12213364	97.2726	100	99.46	469217	3.84	893479526	75.3255	98.94	200.07	98.3	97.9	96.8	93.3	85.3
NCQ0157	19653454	19113302	97.2516	100	99.43	1030234	5.39	1390377582	76.1271	99.04	311.34	98.5	98.2	97.6	95.4	91.2
NCQ0158	17362548	16891394	97.2864	100	99.47	847261	5.02	1223837238	75.5242	99.16	274.04	98.7	98.3	97.5	94.9	89.3
NCQ0159	19715136	19176112	97.2659	100	97.11	1151214	6	1373226097	75.4307	99.03	307.49	98.5	98.2	97.6	95.5	91.5
NCQ0160	17892192	17352626	96.9843	100	93.44	1250951	7.21	1199111137	73.7339	99.04	268.51	98.5	98.2	97.5	95.1	90.2
NCQ0161	13623050	13153492	96.5532	100	99.2	603643	4.59	876203196	69.1266	99.3	196.2	98.7	98.3	97.3	93.5	82.7
NCQ0162	13041984	12607114	96.6656	100	99.26	569116	4.51	838387940	68.9556	99.22	187.73	98.6	98.1	97.1	92.8	80.9
NCQ0163	12467832	12052758	96.6708	100	99.1	584484	4.85	801259249	69.1757	99.24	179.42	98.6	98.1	97	92.4	79.2
NCQ0164	13760014	13290416	96.5872	100	99.32	625208	4.7	883547902	69.0711	99.26	197.85	98.7	98.2	97.3	93.4	82.7
NCQ0165	10812490	10430980	96.4716	99.99	99.13	401117	3.85	673500177	66.4846	99.22	150.81	98.6	98	96.8	91.5	73
NCQ0166	11110476	10724216	96.5235	100	99.22	425065	3.96	690915489	66.4205	99.2	154.71	98.5	97.9	96.6	91	73.6
NCQ0167	10463624	10104256	96.5655	100	99.34	379162	3.75	654839283	66.6683	99.19	146.63	98.5	97.8	96.3	90	70.9
NCQ0169	21505292	20795360	96.6988	99.99	98.99	1471333	7.08	1316457300	67.4509	99.43	294.78	99	98.6	98	95.7	90.4
NCQ0170	23060646	22246808	96.4709	100	98.63	1627324	7.31	1403457093	67.3907	99.46	314.26	99	98.6	98	96	91.3
NCQ0171	19148666	18505824	96.6429	100	99.21	1250354	6.76	1189154605	68.2323	99.34	266.28	98.9	98.5	97.8	95	88.7
NCQ0172	24521484	23694120	96.626	100	99.1	1811111	7.64	1492418641	67.5246	99.4	334.18	99	98.7	98.1	96.3	92
NCQ0173	11919094	11513654	96.5984	100	99.19	606006	5.26	790838838	71.7853	99.25	177.09	98.6	98.1	97	92.4	79
NCQ0174	11569528	11167394	96.5242	100	99	562966	5.04	767366924	71.6464	99.27	171.83	98.6	98	96.8	91.7	77.2
NCQ0175	11973470	11561344	96.558	100	98.96	572529	4.95	793512345	71.496	99.27	177.68	98.7	98.1	96.9	91.9	78.3
NCQ0176	11983166	11575860	96.601	100	99.03	540062	4.67	810230776	72.6915	99.11	181.43	98.5	98	96.9	92.7	82.2
NCQ0177	13987478	13453442	96.182	99.99	91.74	909531	6.76	875744988	69.1231	99.2	196.1	98.5	98	97.1	93.6	84.8
NCQ0178	14504972	14018812	96.6483	100	99.32	786820	5.61	949927991	71.0795	99.29	212.71	98.7	98.3	97.3	93.6	83.9
NCQ0179	15619550	15100986	96.68	99.99	99.27	851450	5.64	1020835170	70.9306	99.3	228.59	98.7	98.3	97.4	94	85.7
NCQ0180	14485886	13992214	96.592	100	99.36	827058	5.91	945712951	71.1233	99.33	211.77	98.8	98.3	97.4	93.8	84
NCQ0181	10120870	9784068	96.6722	100	99.36	416947	4.26	662999424	70.0786	99.26	148.46	98.6	97.9	96.4	90	70.6
NCQ0182	8863984	8570734	96.6917	100	99.19	304997	3.56	586499055	70.2529	99.2	131.33	98.4	97.6	95.8	87.9	64.3
NCQ0183	9657782	9344228	96.7534	100	99.33	372903	3.99	633926381	69.9618	99.22	141.95	98.5	97.8	96.1	89.1	68.3
NCQ0184	10181590	9845062	96.6947	100	99.33	395566	4.02	679687607	71.2163	99.01	152.2	98.3	97.7	96.3	90.6	76.1
NCQ0185	12131764	11680150	96.2774	100	99.39	453614	3.88	840306735	74.109	99.27	188.16	98.8	98.3	97.4	93.8	83.8
NCQ0186	13936506	13433352	96.3897	100	99.37	520513	3.87	964491709	73.9529	99.26	215.97	98.8	98.4	97.6	94.6	87
NCQ0187	12137382	11697948	96.3795	100	99.44	437364	3.74	851296683	74.8512	99.11	190.62	98.5	98.1	97.3	94	86
NCQ0188	12617316	12143814	96.2472	100	99.44	416535	3.43	871963831	73.6173	99.33	195.25	98.8	98.4	97.5	94.2	84.7
NCQ0189	14948990	14376812	96.1725	100	99.4	835669	5.81	958993107	70.1195	99.32	214.74	98.8	98.4	97.5	94	85
NCQ0190	16886140	16243432	96.1939	100	99.4	1056590	6.5	1073074637	69.9586	99.3	240.28	98.8	98.4	97.5	94.5	87.1
NCQ0191	17177134	16512422	96.1303	99.99	99.39	1091963	6.61	1104457520	70.9137	99.17	247.31	98.6	98.2	97.5	95	89.3
NCQ0192	14840288	14318686	96.4852	100	99.45	853805	5.96	956305328	70.319	99.33	214.14	98.8	98.3	97.4	93.9	84.8
NCQ0193	18467034	17838308	96.5954	100	99.51	2632315	14.76	1074838709	69.9853	99.27	240.68	98.8	98.3	97.5	94.3	86.9
NCQ0194	19864472	19156950	96.4383	100	99.45	1504104	7.85	1263439287	70.8628	99.27	282.91	98.8	98.4	97.6	94.8	88.7
NCQ0195	17676416	17043990	96.4222	100	99.42	1257691	7.38	1125131598	70.567	99.33	251.94	98.8	98.4	97.6	94.4	87.1
NCQ0196	18446702	17781624	96.3946	100	99.45	1287287	7.24	1171741179	70.3356	99.3	262.38	98.8	98.4	97.6	94.6	87.7
NCQ0197	12681844	12212712	96.3008	100	99.36	582242	4.77	846165390	72.0338	99.26	189.47	98.7	98.2	97.2	92.9	81.2
NCQ0198	13709932	13201570	96.292	100	99.45	667663	5.06	925332048	73.0954	99.03	207.2	98.4	97.9	97	93.6	85.3
NCQ0199	11479964	11050988	96.2633	100	99.42	723698	6.55	755581341	72.4392	99.21	169.19	98.6	98	96.7	91.5	77.2
NCQ0201	11969408	11529494	96.3247	100	99.44	505809	4.39	801867973	72.0203	99.29	179.56	98.7	98.1	96.9	92	78.7
NCQ0202	11458252	11002312	96.0209	100	99.35	537961	4.89	745484517	70.535	99.23	166.93	98.6	98	96.6	91.4	76.3
NCQ0203	11418964	11017224	96.4818	100	99.45	542064	4.92	752166593	71.0938	99.16	168.43	98.5	97.8	96.5	91.3	76.8
NCQ0204	13877206	13388334	96.4772	100	99.41	630072	4.71	911448401	70.7325	99.24	204.09	98.6	98	96.9	92.7	82.5
NCQ0205	11932590	11490202	96.2926	100	99.37	526122	4.58	776438670	70.1154	99.31	173.86	98.7	98.1	97	91.9	77.9
NCQ0206	13599182	13095606	96.297	100	99.4	665851	5.08	874481584	69.6573	99.27	195.82	98.7	98.2	97.2	93.2	82.2
NCQ0207	13137600	12654458	96.3224	100	99.43	626818	4.95	844905662	69.5515	99.22	189.19	98.6	98.1	97.1	92.9	81.1
NCQ0208	12679716	12214450	96.3306	100	99.31	570160	4.67	815339465	69.3273	99.22	182.57	98.7	98.1	97	92.6	79.9
NCQ0209	12572368	12099304	96.2373	100	99.36	698526	5.77	801547414	69.6103	99.24	179.48	98.7	98.1	97	92.4	79.6
NCQ0210	12405974	12022010	96.905	100	99.33	451446	3.76	801022234	68.5439	99.3	179.37	98.7	98.2	97	92.5	79.5
NCQ0211	12810728	12436708	97.0804	99.99	99.32	550479	4.43	823339734	68.5825	99.22	184.36	98.6	98.1	96.9	92.4	80.3
NCQ0212	13696820	13286438	97.0038	100	99.43	530781	3.99	898018292	69.7045	99.06	201.09	98.4	97.9	97	93.4	84.8
NCQ0213	12557704	12172068	96.9291	100	99.41	549429	4.51	811041313	69.0903	99.27	181.61	98.6	98.1	97	92.4	79.8
NCQ0214	10986872	10638800	96.8319	100	99.41	514304	4.83	709569237	69.3905	99.17	158.89	98.6	98	96.7	91.5	75.6
NCQ0215	12060860	11684748	96.8815	100	99.37	556103	4.76	778187193	69.2342	99.22	174.25	98.6	98.1	96.9	92.4	79.2
NCQ0216	11365418	11006530	96.8423	100	99.32	396063	3.6	742425231	69.2782	99.18	166.24	98.6	98	96.8	91.9	77.1
NCQ0217	12446990	12090880	97.139	100	99.35	554114	4.58	819619363	70.3407	99.02	183.53	98.4	97.9	96.9	93.1	83.5
NCQ0218	11720344	11382694	97.1191	100	99.38	533634	4.69	773193156	70.5626	99.33	173.13	98.7	98.1	96.9	92.2	78.6
NCQ0219	12742972	12376714	97.1258	100	99.32	821671	6.64	828482044	70.9889	99.21	185.51	98.5	97.9	96.8	92.6	81.2
NCQ0220	11870670	11524880	97.087	100	99.32	546250	4.74	786271371	70.9093	99.26	176.06	98.6	98.1	96.8	92.2	79.3
NCQ0222	14704188	14271186	97.0552	100	99.31	812085	5.69	1026261163	75.4954	99.05	229.8	98.5	98.1	97.3	94.5	88.4
NCQ0223	14640568	14202670	97.009	100	99.38	766933	5.4	1013386388	74.6779	99.24	226.92	98.7	98.2	97.4	94.2	86.6
NCQ0224	12949502	12557914	96.976	99.99	99.32	547130	4.36	903836508	74.507	99.24	202.39	98.6	98.2	97.1	93.6	84.2
NCQ0225	13419584	13023982	97.0521	100	99.32	783724	6.02	923517883	74.7022	99.26	206.8	98.7	98.2	97.2	93.7	84.8
NCQ0226	11686746	11164714	95.5331	100	99.18	291220	2.61	782961036	71.2935	98.8	175.32	98.1	97.5	96.3	92.3	83.2
NCQ0227	14109556	13644744	96.7057	99.99	99.29	687323	5.04	860508956	65.753	99.28	192.69	98.7	98.2	97.1	93	82.1
NCQ0228	13986794	13574058	97.0491	100	99.34	723767	5.33	859880673	66.2527	99.24	192.55	98.6	98.1	97	93	82.2
NCQ0230	16628692	16145202	97.0924	100	99.3	781763	4.84	1024431257	66.0196	99.29	229.39	98.7	98.2	97.3	93.9	86.1
NCQ0231	14724726	14291448	97.0575	100	99.33	763693	5.34	902150201	66.0285	99.25	202.01	98.7	98.2	97.2	93.5	83.7
NCQ0233	12665744	12298462	97.1002	100	99.33	611112	4.97	831934992	70.4777	98.97	186.29	98.4	97.9	96.8	93	84.1
NCQ0234	12604090	12241344	97.122	99.99	99.3	493912	4.04	820572966	69.1597	99.19	183.74	98.6	98	96.9	92.7	80.7
NCQ0235	12335074	11981652	97.1348	100	99.36	529449	4.42	800955565	69.2465	99.2	179.35	98.6	98	96.9	92.5	80
NCQ0236	14282274	13871212	97.1219	100	99.36	651361	4.7	929379536	69.6058	99.21	208.11	98.6	98.1	97.1	93.5	84.5
NCQ0237	15148776	14598314	96.3663	100	99.34	716569	4.91	964222561	68.772	99.36	215.91	98.9	98.5	97.5	94.2	85.6
NCQ0238	15125250	14561936	96.2757	100	99.25	790865	5.43	948316496	68.1811	99.41	212.35	99	98.5	97.7	94.3	85.3
NCQ0239	16254880	15679934	96.4629	100	99.36	739950	4.72	1036370293	68.6821	99.38	232.07	98.9	98.5	97.6	94.4	86.8
NCQ0240	16817044	16213192	96.4093	100	99.39	903154	5.57	1079669661	69.8222	99.17	241.76	98.7	98.3	97.6	94.8	89.1
NCQ0241	15736038	15189462	96.5266	100	99.31	774416	5.1	1019748427	70.0415	99.34	228.34	98.9	98.4	97.4	94.1	86.1
NCQ0242	16958236	16365414	96.5042	100	99.3	959058	5.86	1087470745	69.887	99.4	243.51	98.9	98.5	97.7	94.6	87.7
NCQ0243	16032392	15460480	96.4328	100	99.26	800988	5.18	1032958228	69.7658	99.35	231.3	98.9	98.5	97.5	94.3	86.4
NCQ0244	15501188	14976990	96.6183	100	97.91	942393	6.29	983683301	69.3959	99.34	220.27	98.9	98.5	97.6	94.2	86.1
NCQ0245	14080228	13594776	96.5522	100	98.25	680602	5.01	943759658	72.3558	99.4	211.33	98.9	98.5	97.6	94.1	85.4
NCQ0246	13959996	13471068	96.4976	100	99.3	754584	5.6	935873058	72.8666	99.37	209.56	98.9	98.5	97.5	94	85.1
NCQ0247	12821272	12372214	96.4976	100	99.28	1933289	15.63	764099335	72.4724	99.26	171.1	98.7	98.1	97	92.8	80.2
NCQ0248	13649256	13170558	96.4929	100	99.32	681081	5.17	920020441	72.9343	99.38	206.01	98.9	98.4	97.4	93.8	84.6
NCQ0249	14552820	14065208	96.6494	100	99.34	938083	6.67	927563738	69.9605	99.35	207.7	98.9	98.3	97.3	93.4	84
NCQ0250	14720954	14214472	96.5594	100	99.32	1048017	7.37	930061701	69.9393	99.33	208.26	98.8	98.3	97.3	93.6	84.4
NCQ0251	14632094	14128588	96.5589	100	99.36	905369	6.41	935252058	70.0277	99.29	209.42	98.8	98.3	97.2	93.3	84
NCQ0252	15114184	14605546	96.6347	100	99.36	1207266	8.27	958693771	70.845	99.14	214.67	98.6	98.1	97.1	93.7	86.7
NCQ0253	13772032	13246496	96.184	100	99.15	683854	5.16	875853663	69.0286	99.35	196.12	98.8	98.3	97.2	93.1	82.5
NCQ0254	13554624	13115016	96.7568	100	99.15	680133	5.19	878507180	69.9491	99.32	196.72	98.7	98.1	96.9	92.7	82.4
NCQ0255	15055318	14533084	96.5312	100	99.38	895109	6.16	953404862	69.2159	99.33	213.49	98.8	98.3	97.3	93.9	85.1
NCQ0256	13945562	13463726	96.5449	100	99.23	806873	5.99	884380384	69.1818	99.35	198.03	98.8	98.3	97.3	93.3	83.1
NCQ0257	16462616	15916998	96.6857	100	99.28	1209216	7.6	1074797282	72.3532	99.12	240.67	98.6	98.2	97.4	94.6	88.9
NCQ0258	16701210	16138010	96.6278	100	99.31	887975	5.5	1111286053	72.1496	99.19	248.84	98.7	98.3	97.6	94.9	89.3
NCQ0260	16251594	15687928	96.5316	99.99	98.97	1057365	6.74	1045416974	70.7469	99.36	234.09	98.9	98.5	97.6	94.3	86.7
NCQ0261	13139976	12821674	97.5776	100	99.51	901733	7.03	895449118	74.3782	96.76	200.51	95.5	94.6	93.1	89.1	81
NCQ0262	13773644	13446088	97.6219	100	99.45	1080838	8.04	926426293	74.18	96.71	207.45	95.4	94.6	93.1	89.2	81.4
NCQ0263	14727258	14379138	97.6362	100	99.68	831044	5.78	1027062618	75.0581	96.54	229.98	95.3	94.5	93.2	89.7	84.1
NCQ0264	14173918	13825556	97.5422	100	99.31	1012916	7.33	967576175	74.7696	96.79	216.66	95.6	94.7	93.3	89.5	82.3
NCQ0265	12146094	11852304	97.5812	100	99.46	636822	5.37	811833639	71.6684	96.58	181.79	95.2	94.2	92.5	87.8	77.4
NCQ0266	14041394	13682552	97.4444	100	99.58	695107	5.08	954762907	72.7864	96.49	213.79	95.2	94.3	93	89.2	82.8
NCQ0267	12916716	12603912	97.5783	100	99.62	591383	4.69	881266700	72.6359	96.42	197.33	95.1	94.1	92.7	88.5	81.3
NCQ0268	13511010	13204586	97.732	100	99.51	650536	4.93	921545279	72.6794	96.47	206.35	95.1	94.2	92.8	88.9	82.1
NCQ0269	14031754	13707504	97.6892	100	99.38	1095493	7.99	963195657	75.6151	96.77	215.68	95.5	94.7	93.3	89.4	81.8
NCQ0270	14437388	14093942	97.6211	100	99.42	1005401	7.13	994090487	75.1992	96.7	222.6	95.5	94.6	93.2	89.4	82.3
NCQ0271	14406510	14065180	97.6307	100	99.44	1141398	8.12	982804171	75.2932	96.66	220.07	95.4	94.6	93.1	89.3	82
NCQ0272	14812760	14460818	97.6241	100	99.44	1249488	8.64	1006747934	75.4489	96.76	225.43	95.5	94.6	93.3	89.5	82.5
NCQ0273	13507750	13186948	97.6251	100	99.4	1058540	8.03	922204345	75.2839	96.62	206.5	95.4	94.5	93	88.9	80.9
NCQ0275	12644774	12345204	97.6309	100	99.37	923094	7.48	867660859	75.2112	96.58	194.29	95.3	94.4	92.8	88.3	79.2
NCQ0276	13757696	13428012	97.6036	100	99.6	734403	5.47	978469770	76.3204	96.48	219.1	95.2	94.3	93	89.3	83
NCQ0277	10199848	9952856	97.5785	100	99.58	442014	4.44	717350843	74.6778	96.52	160.63	95	93.9	92	86.7	73.5
NCQ0278	10442552	10204518	97.7205	100	99.55	435831	4.27	735345685	74.5305	96.63	164.66	95.2	94.1	92.1	86.9	74.4
NCQ0279	11389738	11127808	97.7003	100	99.51	518533	4.66	801884690	74.835	96.59	179.56	95.2	94.1	92.3	87.6	77.2
NCQ0280	11040658	10778090	97.6218	100	99.46	443764	4.12	770798711	73.8478	96.56	172.6	95.1	94.1	92.4	87.5	76
NCQ0283	11053362	10803416	97.7387	100	99.58	508047	4.7	787820254	75.7642	96.68	176.41	95.3	94.3	92.6	87.9	77.2
NCQ0284	11677486	11406352	97.6781	100	99.6	534095	4.68	831325831	75.706	96.66	186.15	95.4	94.4	92.7	88.1	78.5
NCQ0285	13612772	13298004	97.6877	100	99.6	493740	3.71	932532645	72.1088	97.12	208.81	96	95.2	93.9	90.1	82.9
NCQ0286	15003228	14669994	97.7789	100	99.53	506253	3.45	1043010582	72.9104	96.92	233.55	95.8	95.1	93.9	90.7	85.5
NCQ0287	12727822	12447458	97.7972	100	99.58	420836	3.38	875625608	72.0864	97.01	196.07	95.9	95	93.5	89.5	81.3
NCQ0288	13283036	12975122	97.6819	100	99.55	433225	3.34	915797373	72.2961	97.08	205.07	95.9	95.1	93.7	90	82.5
NCQ0290	13881608	13552850	97.6317	100	99.58	474040	3.5	814893569	61.6895	96.98	182.47	95.8	94.8	93.2	88.9	79.3
NCQ0291	13173728	12853278	97.5675	99.99	99.57	468638	3.65	770741998	61.6175	96.91	172.59	95.7	94.8	93.1	88.5	77.8
NCQ0292	12637350	12352420	97.7453	100	99.56	444229	3.6	742394985	61.726	96.93	166.24	95.6	94.7	93	88.2	76.6
NCQ0293	13978560	13677612	97.8471	100	99.53	483402	3.53	914494769	68.6241	97.21	204.77	96	95.3	93.9	90.3	83.4
NCQ0294	14510938	14180642	97.7238	100	99.54	538195	3.8	948126739	68.8102	97.15	212.31	96	95.2	93.9	90.4	84
NCQ0295	13899754	13592840	97.7919	100	99.6	435874	3.21	915555390	68.8981	97.09	205.01	95.9	95.1	93.6	89.9	82.8
NCQ0296	13041158	12743142	97.7148	100	99.57	504519	3.96	848534828	68.6461	97.1	190.01	96	95.2	93.7	89.8	81.8
NCQ0297	11526364	11268112	97.7595	100	99.59	460098	4.08	795875265	72.9084	96.96	178.21	95.8	94.9	93.3	89	79.2
NCQ0298	12630358	12353052	97.8044	100	99.56	513267	4.16	877363374	73.3693	97.02	196.46	95.8	95	93.4	89.6	81.7
NCQ0299	11928754	11657160	97.7232	100	99.58	515737	4.42	823415901	73.1741	97.04	184.38	95.9	94.9	93.3	89.2	80.2
NCQ0300	11779684	11521162	97.8054	100	99.54	469484	4.08	816952549	73.1892	96.99	182.93	95.8	94.9	93.2	89.1	79.9
NCQ0301	12645140	12334018	97.5396	100	99.62	347401	2.82	877683190	72.497	96.79	196.53	95.6	94.8	93.4	89.7	83.4
NCQ0302	12576586	12298610	97.7897	100	99.47	358664	2.92	874250141	72.4957	96.87	195.76	95.6	94.8	93.3	89.6	83.4
NCQ0303	12273850	11993316	97.7144	100	99.5	423612	3.53	843612447	72.1937	97.09	188.9	95.9	94.9	93.3	89.3	80.9
NCQ0304	11433358	11179526	97.7799	100	99.56	309790	2.77	782739482	71.2979	97.03	175.27	95.8	94.8	93.1	88.5	77.9
NCQ0305	11669540	11415026	97.819	100	99.59	348653	3.05	816499539	73.0515	96.8	182.83	95.5	94.6	93	89	81.7
NCQ0306	10574126	10347690	97.8586	100	99.52	281979	2.73	734808384	72.2784	96.95	164.54	95.6	94.4	92.5	87.2	74.8
NCQ0307	11037200	10804690	97.8934	100	99.58	322090	2.98	762378950	72.008	96.9	170.71	95.6	94.5	92.7	87.7	76.3
NCQ0308	10952346	10708608	97.7746	100	99.6	309749	2.89	758567375	72.2249	96.93	169.86	95.6	94.6	92.7	87.7	76.2
NCQ0309	16263748	15854086	97.4811	100	99.62	627456	3.96	1122978285	73.0207	96.77	251.46	95.5	94.7	93.4	89.9	83.9
NCQ0310	14512232	14167736	97.6262	100	99.61	556971	3.93	1008490493	73.3614	96.7	225.82	95.5	94.6	93.2	89.3	82.6
NCQ0311	14975036	14616988	97.609	100	99.63	686738	4.7	1031850917	73.3393	96.71	231.05	95.5	94.7	93.3	89.8	83.7
NCQ0312	13145192	12537930	95.3803	100	99.45	414362	3.31	841632091	68.7338	99.08	188.46	98.4	97.8	96.7	92.3	81.1
NCQ0314	14565576	13882806	95.3124	100	99.12	437844	3.15	925463132	68.1519	99.1	207.23	98.4	97.9	96.7	92.7	83.1
NCQ0315	13863114	13518134	97.5115	100	99.64	802350	5.94	945300553	73.6047	96.76	211.67	95.5	94.7	93.2	89.5	82.7
NCQ0316	12020570	11716110	97.4672	100	99.62	500626	4.27	769209237	67.9055	96.66	172.24	95.3	94.3	92.6	88.1	78
NCQ0317	12511096	12194440	97.469	100	99.59	524479	4.3	796686870	67.5922	96.72	178.4	95.4	94.4	92.8	88.5	79.1
NCQ0319	12157272	11851706	97.4866	100	99.58	386163	3.26	796986893	68.8233	96.45	178.46	95.1	94.2	92.7	88.6	81.4
NCQ0321	12124974	11845454	97.6947	100	99.56	343234	2.9	779449254	67.0942	96.55	174.54	95.1	94.1	92.3	87.2	76.4
NCQ0322	13103930	12792706	97.625	100	99.49	395896	3.09	812673112	64.906	96.46	181.97	95.1	94.2	92.7	88.5	81.4
NCQ0324	14061292	13711124	97.5097	100	99.58	417343	3.04	870546451	64.8369	96.56	194.93	95.2	94.3	92.8	89	82.8
NCQ0325	12559172	12263874	97.6487	100	99.52	436549	3.56	776294006	64.9858	96.42	173.83	95.1	94.1	92.5	88.3	80.9
NCQ0328	13465806	13139822	97.5792	100	99.57	366018	2.79	796599674	61.7445	96.56	178.38	95.1	94.1	92.2	87.1	76.5
NCQ0329	10893924	10629484	97.5726	100	99.57	222918	2.1	646340648	61.494	96.42	144.73	94.8	93.6	91.4	85.1	69.8
NCQ0330	16621740	15845390	95.3293	100	99.33	844188	5.33	1049551035	69.2717	99.17	235.02	98.6	98.1	97.1	93.8	86.4
NCQ0331	11624612	11345308	97.5973	100	99.56	247765	2.18	688078754	61.3889	96.56	154.08	94.9	93.7	91.5	85.3	71.4
NCQ0332	12419360	12107068	97.4854	100	99.41	432835	3.58	734713255	62.3115	96.55	164.52	95	93.7	91.5	85.1	72.2
NCQ0333	12018530	11732460	97.6198	100	99.54	248139	2.12	710388903	61.2448	96.47	159.07	95	93.9	91.8	86.2	73.3
NCQ0334	10544370	10237816	97.0927	100	99.02	360624	3.52	594739212	59.6172	96.42	133.17	94.9	93.6	91.3	84.6	66.2
NCQ0335	10504326	10246268	97.5433	100	99.02	237990	2.32	604542455	59.8062	96.42	135.37	94.9	93.7	91.6	85.2	67.5
NCQ0336	13163416	12842036	97.5585	100	99.52	336769	2.62	776188324	61.4544	96.54	173.81	95	94	92.3	88.1	80.5
NCQ0338	12582726	12263190	97.4605	100	99.53	303449	2.47	740795146	61.3275	96.3	165.88	94.9	94	92.3	87.8	79.5
NCQ0339	11613238	11329432	97.5562	100	99.4	376961	3.33	829399209	74.9774	96.67	185.72	95.4	94.4	92.7	88.3	79.2
NCQ0340	14454262	13812534	95.5603	100	99.36	541902	3.92	928227981	69.2535	99.09	207.85	98.4	97.8	96.6	92.6	83.4
NCQ0341	13514156	12900490	95.4591	100	99.42	422145	3.27	891543646	70.7399	99.04	199.64	98.4	97.8	96.5	92.2	81.9
NCQ0342	10740298	10493724	97.7042	100	99.37	314679	3	770247725	74.9207	96.66	172.47	95.3	94.2	92.4	87.5	76.6
NCQ0343	15339620	14625772	95.3464	100	99.38	505047	3.45	1003228798	70.3431	99.11	224.64	98.5	97.9	96.9	93.3	85
NCQ0344	13906762	13249024	95.2704	100	99.36	479962	3.62	906248597	70.2695	99.11	202.93	98.5	98	96.9	92.9	83.3
NCQ0345	15797458	15032458	95.1574	100	99.26	397646	2.65	1021060152	69.0785	99.14	228.64	98.6	98.2	97.3	93.9	85.8
NCQ0346	10979070	10719642	97.6371	100	99.39	353259	3.3	782956237	74.7806	96.54	175.32	95.2	94.1	92.2	87	75.8
NCQ0347	10294764	10036276	97.4891	100	99.43	417918	4.16	732148643	75.3663	96.6	163.94	95.2	94.1	92.1	86.7	74.4
NCQ0348	13975352	13667812	97.7994	100	99.13	863668	6.32	943714624	72.9741	96.9	211.32	95.6	94.7	93.2	88.9	80.8
NCQ0350	14017746	13338406	95.1537	99.99	99.08	422399	3.17	886991549	67.9939	99.21	198.62	98.6	98.1	97.1	93.3	83.7
NCQ0351	13373102	13094932	97.9199	100	99.26	808464	6.17	914299513	73.6784	96.85	204.73	95.5	94.6	92.8	88.3	79.7
NCQ0352	13380838	13093120	97.8498	100	99.29	813976	6.22	907119617	73.1434	96.83	203.12	95.5	94.5	92.9	88.2	79.3
NCQ0353	13319940	12673208	95.1446	99.99	99.27	429398	3.39	846468215	68.4499	99.2	189.54	98.6	98.1	97	93	82.4
NCQ0354	14040194	13364634	95.1884	100	99.29	466039	3.49	894502486	68.6622	99.21	200.3	98.6	98.1	97.1	93.3	84
NCQ0355	12933648	12659268	97.8786	100	99.25	693581	5.48	646155732	53.4661	96.55	144.69	94.9	93.5	91.1	84	68.3
NCQ0356	15223830	14884612	97.7718	100	99.43	424124	2.85	793344427	54.3197	96.51	177.65	95	94.1	92.5	88	79.8
NCQ0357	14253484	13943284	97.8237	100	99.44	334079	2.4	735035774	53.4754	96.64	164.59	95	93.9	91.8	85.7	73.2
NCQ0358	13654756	13364526	97.8745	100	99.4	312612	2.34	700411942	53.1322	96.53	156.84	94.9	93.6	91.4	84.5	70.5
NCQ0359	11189014	10953030	97.8909	100	99.38	383209	3.5	709506703	66.4611	96.58	158.87	95.1	94.1	92.3	87.5	78.3
NCQ0360	12876716	12599890	97.8502	100	99.51	388204	3.08	822703124	66.7031	96.58	184.22	95.2	94.3	92.7	88.5	81.3
NCQ0361	11573872	11321258	97.8174	100	99.43	274103	2.42	723699678	64.8614	96.61	162.05	95	93.9	92	86.3	73.6
NCQ0362	13017568	12735502	97.8332	100	99.17	278673	2.19	806272900	64.0845	96.65	180.54	95.2	94.1	92.3	87	76.3
NCQ0363	12328128	12068932	97.8975	100	99.08	406427	3.37	849612731	72.1286	96.8	190.25	95.3	94.3	92.5	87.5	77.7
NCQ0364	12883196	12592928	97.7469	100	99.03	334430	2.66	871953359	70.4263	96.69	195.25	95.3	94.3	92.6	87.8	78.2
NCQ0365	13826600	13153000	95.1282	100	99.3	443765	3.37	876523836	68.2846	99.2	196.27	98.6	98.1	97.1	93.4	83.6
NCQ0366	11322634	11075006	97.813	100	99.23	372332	3.36	774074106	71.6092	96.6	173.33	95.1	94	92	86.1	74.2
NCQ0368	12189822	11914474	97.7412	100	99.33	442056	3.71	830937140	71.712	96.74	186.06	95.4	94.4	92.7	88	78.2
NCQ0370	10577888	10345224	97.8005	100	99.09	367033	3.55	744093262	73.8336	96.83	166.62	95.3	94	91.9	86.5	74.4
NCQ0371	10076566	9874720	97.9969	100	98.97	321007	3.25	713838362	73.9786	96.73	159.84	95.2	94	91.9	86.4	73.8
NCQ0372	12591706	11999202	95.2945	100	99.24	368184	3.07	816671524	69.5198	99.16	182.87	98.5	97.9	96.8	92.2	80.5
NCQ0373	11598056	11355932	97.9124	100	98.32	463296	4.08	825483192	75.0333	96.78	184.84	95.3	94.2	92.5	88.6	81.7
NCQ0374	12552904	11955680	95.2423	100	99.23	425575	3.56	825202339	70.8608	98.93	184.78	98.2	97.7	96.6	92.6	83.3
NCQ0375	12079628	11507234	95.2615	100	99.24	402745	3.5	784515658	69.949	99.16	175.67	98.5	97.9	96.6	91.9	79.2
NCQ0376	12452202	11819848	94.9217	100	98.99	303894	2.57	798052293	68.6136	99.13	178.7	98.5	97.9	96.8	91.9	79.1
NCQ0377	13803466	13083436	94.7837	100	98.99	1297986	9.92	859919592	72.2421	99.17	192.55	98.5	98	96.9	93.2	83.5
NCQ0378	12610036	12005226	95.2037	100	99.46	428130	3.57	838680766	71.7258	99.12	187.8	98.5	98	96.9	92.8	82
NCQ0380	11359026	11116990	97.8692	100	98.88	269599	2.43	794274643	72.4977	96.71	177.86	95.3	94.2	92.4	87.5	77.2
NCQ0381	12532674	12274466	97.9397	100	99.35	474568	3.87	880662316	73.8941	96.87	197.2	95.5	94.5	92.7	88.2	79.3
NCQ0382	10229306	10009782	97.854	100	99.14	461550	4.61	708635200	73.4816	96.75	158.68	95.3	94.1	92.2	86.7	73.8
NCQ0383	11852680	11596334	97.8372	100	99.27	394249	3.4	816900345	72.2019	96.76	182.92	95.4	94.4	92.7	87.9	77.8
NCQ0385	13707552	13055106	95.2402	100	99.29	476726	3.65	897313292	70.6314	99.2	200.93	98.6	98	96.9	92.9	82.9
NCQ0386	16059398	15269306	95.0802	100	98.89	1245776	8.16	1012755230	71.5032	99.2	226.78	98.6	98.1	97.1	93.8	86.4
NCQ0387	11926048	11679508	97.9328	100	99.36	421195	3.61	831234452	73.1019	96.81	186.13	95.4	94.4	92.6	87.7	78
NCQ0388	16064870	15512928	96.5643	100	99.21	507923	3.27	1101716900	72.6963	99.2	246.7	98.6	98.2	97.3	94.2	87.2
NCQ0389	16434132	15873292	96.5873	100	99.44	680064	4.28	1123045908	73.1857	99.17	251.47	98.6	98.2	97.4	94.3	87.6
NCQ0390	15640312	15128938	96.7304	100	99.38	504641	3.34	1077976993	72.9816	99.1	241.38	98.5	98	96.9	93.3	85.7
NCQ0392	15221654	14706036	96.6126	100	99.44	616198	4.19	1072975967	75.3985	99.15	240.26	98.6	98.1	97.2	93.8	86.2
NCQ0393	16351798	15809038	96.6807	100	99.55	740961	4.69	1152658078	75.7393	99.13	258.1	98.6	98.1	97.2	94	87.3
NCQ0394	15292550	14766114	96.5576	100	99.46	585905	3.97	1075442535	75.0902	99.15	240.81	98.5	98.1	97.2	94.1	87
NCQ0395	13298148	12667934	95.2609	100	99.23	483837	3.82	865861811	70.3613	99.13	193.88	98.5	98	96.9	92.8	82.2
NCQ0396	16412582	15894186	96.8415	100	98.86	1779825	11.2	1052133986	73.8055	99.09	235.6	98.5	98	97.1	94	86.7
NCQ0397	14732880	14242654	96.6726	100	99.46	507300	3.56	1031482764	74.3534	98.94	230.97	98.3	97.9	97.1	94.3	88.3
NCQ0398	15052268	14534002	96.5569	100	99.47	567711	3.91	1045567001	74.1224	98.93	234.12	98.4	98	97.2	94.5	88.7
NCQ0399	13437870	12978508	96.5816	100	99.43	444624	3.43	931392417	73.5742	99.05	208.56	98.5	98	97	93.2	84.1
NCQ0400	16622946	15798268	95.0389	100	98.84	435299	2.76	1072415611	69.1141	99.27	240.14	98.7	98.2	97.4	94.2	86.7
NCQ0401	13706738	13238576	96.5844	100	99.37	495328	3.74	940934673	73.1068	99.11	210.7	98.6	98.1	97.1	93.5	84.3
NCQ0403	14085878	13601418	96.5607	100	99.47	433289	3.19	996992731	74.9629	98.96	223.25	98.4	98	97.3	94.4	88.3
NCQ0404	14169394	13679986	96.546	100	99.48	468774	3.43	999508506	74.907	98.94	223.81	98.4	98	97.2	94.3	88.1
NCQ0405	11607832	11126530	95.8536	100	99.15	1962104	17.63	677370383	73.1812	98.85	151.68	97.9	96.8	94.7	86.4	67.9
NCQ0406	12588382	12154136	96.5504	100	99.5	402709	3.31	888500473	74.8593	98.93	198.95	98.3	97.9	97	93.6	86.2
NCQ0407	13039868	12552144	96.2597	100	99.49	482603	3.84	906480845	74.3612	99.02	202.98	98.4	97.9	97.1	93.9	87
NCQ0408	10350086	10014892	96.7614	100	99.41	502761	5.02	702089987	73.0792	99.06	157.21	98.4	97.7	96.3	90.8	75.2
NCQ0409	13987788	13514986	96.6199	100	99.5	356687	2.64	996115223	74.9529	98.92	223.05	98.3	97.9	97	94	88
NCQ0411	14029784	13578840	96.7858	100	99.41	1158445	8.53	915543538	72.9831	99.14	205.01	98.5	98	97	93.3	83.9
NCQ0412	11991758	11572438	96.5033	100	99.54	347250	3	847836836	74.782	99.09	189.85	98.5	98.1	97.1	93.6	84.6
NCQ0414	11203722	10813020	96.5127	99.99	99.48	355568	3.29	773619687	73.2454	99.16	173.23	98.6	98	96.9	92.1	79
NCQ0415	13848948	13391778	96.6989	100	99.58	430943	3.22	954277547	72.8988	99.12	213.68	98.5	98	96.9	93.4	85.2
NCQ0416	13076154	12635428	96.6295	100	99.52	431644	3.42	893811885	72.5154	99.18	200.14	98.6	98	97	93.2	83.8
NCQ0417	13788798	13335952	96.7158	100	99.58	432518	3.24	942743788	72.3381	99.16	211.1	98.6	98.1	96.9	93.1	84.1
NCQ0418	15813226	15280564	96.6315	100	99.58	458225	3	1093807174	73.0639	99.01	244.93	98.4	98	97.3	94.6	89.5
NCQ0419	13595988	13157092	96.7719	100	99.46	1178497	8.96	876743407	72.4678	99.06	196.32	98.4	97.8	96.6	92.4	81.8
NCQ0420	15061004	14564810	96.7054	100	99.19	1935407	13.29	907002388	71.1057	99.09	203.1	98.4	97.8	96.5	92.2	81.9
NCQ0421	16394168	15645132	95.4311	100	98.9	390672	2.5	1101751459	71.5098	99.21	246.71	98.7	98.3	97.4	94.5	88.2
NCQ0422	12271078	11701036	95.3546	100	99.02	481076	4.11	830420166	73.28	99.17	185.95	98.5	97.9	96.7	92.6	81.8
NCQ0423	14234394	13753056	96.6185	100	99.63	446894	3.25	1001656580	74.5323	99.02	224.29	98.4	97.9	97	93.9	87.6
NCQ0424	14456064	13989430	96.7721	100	99.46	776249	5.55	970930520	72.7544	99.18	217.41	98.6	98.2	97.3	93.9	86
NCQ0425	19816988	19159968	96.6846	100	99.55	1261116	6.58	1335779847	73.8905	99.21	299.11	98.7	98.4	97.7	95.6	91
NCQ0426	22820758	22052364	96.6329	100	99.6	1102148	5	1579229861	74.6338	99.14	353.62	98.6	98.3	97.7	95.9	92.5
NCQ0427	21421854	20687026	96.5697	100	99.51	1364072	6.59	1452128096	74.4064	99.26	325.16	98.8	98.4	97.8	95.5	91.1
NCQ0428	24408818	23576140	96.5886	100	99.56	1160543	4.92	1684363566	74.3985	99.15	377.16	98.7	98.4	97.9	96.2	93
NCQ0429	12298904	11884164	96.6278	100	99.52	305280	2.57	867821663	74.2066	98.92	194.32	98.3	97.8	96.8	93.1	85.3
NCQ0430	12798460	12349726	96.4938	100	99.59	352652	2.86	898239915	74.1303	98.98	201.14	98.4	97.9	97	93.6	86.1
NCQ0431	11763092	11365870	96.6231	100	99.53	596030	5.24	795569064	73.1387	99.09	178.14	98.5	98	96.8	92.6	80.6
NCQ0432	10649562	10284928	96.5761	100	99.58	289182	2.81	738911028	73.1906	99.14	165.46	98.5	97.9	96.5	91	76.5
NCQ0433	11567894	11142438	96.3221	100	99.62	293511	2.63	800996194	73.1008	99.16	179.36	98.5	98	96.7	92	79.7
NCQ0434	10175178	9837122	96.6776	100	99.62	244862	2.49	710613611	73.3485	99.11	159.12	98.4	97.8	96.2	90.7	75.5
NCQ0435	13030738	12614702	96.8073	100	99.54	751903	5.96	875566916	73.077	99.07	196.06	98.4	97.7	96.5	92.7	83.2
NCQ0436	11511788	11117210	96.5724	100	99.56	287445	2.59	796972540	72.8623	99.16	178.46	98.5	98	96.8	92.1	80
NCQ0437	12209124	11665590	95.5481	100	99.28	681590	5.84	822078939	74.1023	99.13	184.08	98.5	97.8	96.6	92.4	81.4
NCQ0438	9986396	9655534	96.6869	100	99.35	351172	3.64	693594346	73.807	99.03	155.31	98.3	97.6	96.2	91	75.4
NCQ0439	9736726	9402420	96.5665	100	99.62	203160	2.16	696065402	74.9162	98.89	155.86	98.2	97.6	96.3	91.7	79.9
NCQ0440	10052388	9715214	96.6458	100	99.56	266545	2.74	705065641	73.8818	99.12	157.88	98.5	97.8	96.4	91	75.4
NCQ0441	14417820	13747926	95.3537	99.99	98.86	496523	3.61	971783592	72.6083	99.21	217.6	98.7	98.2	97.3	93.9	85.6
NCQ0442	10964994	10585224	96.5365	100	99.52	331747	3.13	779100295	75.2317	98.9	174.46	98.3	97.8	96.7	92.7	83.3
NCQ0443	9982038	9543136	95.6031	100	99.16	249188	2.61	676403908	72.0584	99.04	151.46	98.2	97.5	95.8	90.1	73.3
NCQ0444	13447600	12994380	96.6297	100	99.2	1227658	9.45	844740476	71.0798	99.08	189.16	98.4	97.7	96.4	92.1	80.7
NCQ0446	14989028	14476702	96.582	100	99.61	527357	3.64	1027629629	72.9393	98.94	230.11	98.3	97.8	96.9	93.8	87.6
NCQ0447	11701984	11301458	96.5773	100	99.58	423594	3.75	794216728	72.2893	99.09	177.84	98.5	97.8	96.4	91.6	78.7
NCQ0448	13760706	13280766	96.5122	100	99.51	511382	3.85	940850757	72.9507	98.97	210.68	98.3	97.8	96.8	93.4	86.1
NCQ0449	10805916	10436352	96.58	100	99.12	256135	2.45	656975114	63.8955	99.13	147.11	98.2	97.3	95.4	88	69.5
NCQ0450	15681498	14967616	95.4476	100	98.29	305927	2.04	1022375285	69.0407	99.18	228.93	98.6	98	96.9	93.3	85.5
NCQ0451	12251464	11829052	96.5522	100	99.49	452022	3.82	765670176	66.6333	99.16	171.45	98.4	97.8	96.4	91.4	77.7
NCQ0452	11846990	11440008	96.5647	100	99.53	416058	3.64	746493995	67.0452	99.11	167.16	98.4	97.7	96.2	91	76.4
NCQ0453	12766480	12330662	96.5862	100	99.33	368036	2.98	808956455	66.9541	99.16	181.14	98.5	97.9	96.5	91.5	78.7
NCQ0454	12199914	11789002	96.6318	99.99	99.41	454334	3.85	801597210	70.0206	99.16	179.49	98.5	97.9	96.6	92	79.5
NCQ0455	11946642	11534866	96.5532	100	99.51	393395	3.41	791327330	70.3222	99.15	177.2	98.4	97.8	96.4	91.2	77.6
NCQ0456	12058440	11664922	96.7366	100	99.4	883529	7.57	755762909	69.4048	99.1	169.23	98.3	97.6	96.1	90.8	76.6
NCQ0457	13515070	13064420	96.6656	100	99.34	917515	7.02	847080711	69.0459	99.1	189.68	98.4	97.8	96.7	92.2	80.6
NCQ0458	12234384	11807152	96.5079	100	99.48	386997	3.28	798878845	69.2608	99.15	178.89	98.4	97.8	96.5	91.6	78.5
NCQ0460	12649464	12201940	96.4621	100	99.5	394852	3.24	827254534	69.3705	99.14	185.24	98.4	97.9	96.6	91.9	79.7
NCQ0461	11974818	11554156	96.4871	100	99.23	377761	3.27	793922041	70.3323	98.93	177.78	98.2	97.7	96.4	91.9	81.5
NCQ0462	14330600	13829694	96.5046	100	99.5	541169	3.91	958164408	71.3907	98.97	214.55	98.3	97.7	96.5	92.6	84.5
NCQ0463	13141234	12718868	96.7859	100	99.51	498345	3.92	884708726	71.6785	98.89	198.11	98.1	97.4	96	91.3	81.7
NCQ0464	14786520	14293838	96.668	100	99.4	801963	5.61	944654079	69.3233	99.2	211.53	98.5	98	96.8	93.2	84.5
NCQ0465	13800778	13335112	96.6258	100	99.29	559242	4.19	898161116	69.6053	99.16	201.12	98.5	98	96.8	92.8	83
NCQ0467	15234188	14714776	96.5905	100	99.52	631413	4.29	917665607	64.5144	98.94	205.48	98.2	97.6	96.4	92.6	84.6
NCQ0468	11900796	11354942	95.4133	100	99.21	383276	3.38	795206834	71.7606	99.07	178.06	98.4	97.8	96.4	91.8	80
NCQ0469	13217760	12659608	95.7773	100	99.12	316674	2.5	906555532	72.7201	98.86	203	98.1	97.4	96.1	92.5	84.8
NCQ0470	15379512	14836906	96.4719	100	99.33	653496	4.4	891746218	62.25	99.26	199.68	98.6	98.1	97	93.1	82.9
NCQ0471	16045972	15489832	96.5341	100	99.47	708930	4.58	933694244	62.5435	99.24	209.07	98.6	98.1	97.1	93.3	84
NCQ0473	13964334	13329882	95.4566	100	98.01	272025	2.04	903693880	68.5217	98.97	202.36	98.2	97.6	96.4	92.4	84.3
NCQ0474	13600094	13144018	96.6465	100	99.35	803250	6.11	913448881	73.2859	99.17	204.54	98.5	97.8	96.6	92.3	82.2
NCQ0475	14983164	14493036	96.7288	100	99.54	672590	4.64	1038170191	74.3747	98.91	232.47	98.2	97.6	96.4	92.7	85.1
NCQ0476	14072432	13616850	96.7626	100	99.56	708021	5.2	957775608	73.4608	98.99	214.47	98.2	97.5	96.2	92.2	83
NCQ0477	12595588	12178838	96.6913	100	99.32	845585	6.94	834075566	72.8668	99.1	186.77	98.3	97.6	96.2	91.6	80
NCQ0478	12514730	12087938	96.5897	100	99.55	351059	2.9	747314983	63.042	99.18	167.34	98.4	97.6	95.8	89.7	74.9
NCQ0479	12620578	12074570	95.6737	100	99.07	417271	3.46	874161930	74.2459	98.88	195.74	98.2	97.6	96.5	92.8	84.8
NCQ0480	14132390	13653768	96.6133	100	99.27	500810	3.67	856434490	64.4688	99.09	191.77	98.3	97.5	96	91	79.3
NCQ0481	12581218	12154910	96.6116	100	99.43	521931	4.29	762914023	64.9327	99.02	170.83	98.2	97.3	95.7	90.6	76.8
NCQ0482	15117938	14623966	96.7325	100	99.43	563679	3.85	919240374	64.7312	99.16	205.84	98.4	97.7	96.4	91.9	81.8
NCQ0483	14121378	13639508	96.5877	100	99.32	687802	5.04	924746570	70.6927	99.24	207.07	98.5	97.9	96.7	92.6	82.9
NCQ0484	17070724	16474782	96.509	100	99.38	691518	4.2	1130314984	70.9057	99.02	253.1	98.4	98	97.2	94.2	88
NCQ0485	16086434	15529596	96.5385	100	99.45	1160419	7.47	1025663481	70.6727	99.02	229.67	98.4	97.9	97.1	94.1	87.8
NCQ0486	14622312	14112246	96.5117	100	99.42	759048	5.38	945987386	70.1421	99.21	211.83	98.6	98	96.9	93	83.5
NCQ0487	13761444	13156524	95.6042	100	99.14	429578	3.27	947552786	73.7153	98.92	212.18	98.3	97.8	96.8	93.5	86.3
NCQ0488	12695832	12252244	96.506	100	99.46	497784	4.06	835828797	70.4033	98.93	187.16	98.2	97.6	96.3	91.5	81
NCQ0489	12484528	12054940	96.559	100	99.4	498991	4.14	812420699	69.6072	99.17	181.92	98.4	97.7	96.3	91.3	78.7
NCQ0490	19845004	19157998	96.5381	100	99.53	987667	5.16	1288930628	70.2337	99.01	288.62	98.4	97.9	97.2	94.4	89.1
NCQ0491	12025646	11596976	96.4354	100	99.41	654956	5.65	765675932	69.2829	99.13	171.45	98.4	97.8	96.4	91.1	77.1
NCQ0492	13384884	12892206	96.3191	100	99.37	578374	4.49	885498644	71.1989	99.23	198.28	98.6	98	96.9	93	83
NCQ0493	14075650	13589472	96.546	100	99.45	591267	4.35	950902034	72.4321	99.06	212.93	98.4	97.9	96.8	92.9	84.6
NCQ0494	12500120	12068302	96.5455	100	99.53	404808	3.35	838140038	71.1486	99.03	187.68	98.4	97.8	96.4	92.1	82.9
NCQ0495	12946250	12466912	96.2975	100	99.16	739060	5.93	828846979	69.9736	99.27	185.6	98.6	98.1	97.1	92.9	81.3
NCQ0496	12767104	12312422	96.4386	100	99.41	485080	3.94	837686136	70.125	99.15	187.58	98.5	97.9	96.6	92	80.3
NCQ0497	12170178	11750004	96.5475	100	99.41	469595	4	804201525	70.586	99.09	180.08	98.3	97.7	96.3	91.3	78.7
NCQ0498	13043464	12599660	96.5975	100	99.21	1024637	8.13	822927301	70.3912	98.91	184.27	98.2	97.7	96.5	92.5	83.1
NCQ0499	13946614	13451936	96.4531	100	99.47	410106	3.05	898744272	68.2301	99.35	201.25	98.7	98.2	96.9	92.5	81.7
NCQ0502	12111708	11557610	95.4251	99.99	99.21	398056	3.44	824849643	73.1824	99.15	184.7	98.5	98	96.9	92.5	81.1
NCQ0503	13346890	12744766	95.4887	100	98.91	473441	3.71	908023440	73.2629	99.13	203.33	98.5	98	96.9	93.1	83.8
NCQ0504	12817376	12208430	95.2491	100	98.85	273882	2.24	825674916	68.4986	99.17	184.89	98.5	98	96.8	92.4	81
NCQ0505	13028134	12473726	95.7445	100	99.13	306816	2.46	909055865	73.9757	98.86	203.56	98.1	97.5	96.2	92.1	83.9
NCQ0507	13603350	13043736	95.8862	100	99.07	484459	3.71	951765831	75.0316	98.76	213.12	98	97.3	96.1	92.8	85.7
NCQ0508	12982250	12395492	95.4803	100	99.29	382976	3.09	885599836	72.9932	99.1	198.3	98.5	98	97	92.9	82.7
NCQ0510	18419886	17614520	95.6277	100	99.34	547752	3.11	1278031788	74.1428	98.94	286.18	98.4	98	97.3	94.8	90.1
NCQ0511	15803856	15134816	95.7666	100	99.06	413917	2.73	1086858250	73.1	99.11	243.37	98.5	98	97	93.7	86.7
NCQ0512	16533320	15845298	95.8386	100	99.17	555175	3.5	1145912187	74.2026	99.09	256.59	98.4	98	97	94	87.9
NCQ0513	12973048	12362704	95.2953	100	97.68	239351	1.94	832849116	68.0177	98.9	186.49	98.2	97.5	96.2	91.8	82.6
NCQ0514	13400728	12770146	95.2944	100	98.77	281947	2.21	892332294	70.7466	98.87	199.81	98.1	97.6	96.4	92.7	85.1
NCQ0515	13512280	12941652	95.777	100	99.41	450950	3.48	945384733	74.9377	98.87	211.69	98.2	97.7	96.6	93.2	85.9
NCQ0516	15719822	15022756	95.5657	100	98.26	317043	2.11	1034217070	69.6313	98.89	231.58	98.2	97.6	96.5	93.2	86.8
NCQ0517	13775678	13189682	95.7462	100	99.12	355015	2.69	945807613	72.962	99.08	211.79	98.4	97.7	96.5	92.3	83.3
NCQ0518	11801560	11288850	95.6556	100	99.09	456428	4.04	811764711	74.1965	99.06	181.77	98.3	97.6	96.3	91.7	80.2
NCQ0519	14030878	13438192	95.7758	100	99.21	337293	2.51	978329155	73.9371	98.8	219.07	98.1	97.5	96.4	92.8	85.3
NCQ0520	12383330	11802384	95.3086	100	99.2	326747	2.77	825278965	71.2037	99.14	184.8	98.5	98	97	92.6	81
NCQ0521	14534142	13906534	95.6818	100	99.28	382329	2.75	994164475	72.7822	98.91	222.61	98.2	97.7	96.7	93.2	86.1
NCQ0522	12841408	12250756	95.4004	100	98.92	280840	2.29	859157297	71.0657	99.17	192.38	98.5	98	96.8	92.5	81.8
NCQ0523	13071986	12438696	95.1554	99.99	99.01	316664	2.55	860770105	70.3057	99.19	192.74	98.6	98	97	92.5	81.4
NCQ0524	13519796	12799112	94.6694	100	99.04	406162	3.17	885204131	70.7208	99.25	198.22	98.7	98.3	97.3	93.5	82.8
NCQ0526	11961526	11435174	95.5996	100	98.74	305597	2.67	804384402	71.5589	99	180.12	98.2	97.4	96	90.8	78.2
NCQ0527	15251248	14608384	95.7848	100	99.23	457633	3.13	1044378609	73.073	99.06	233.86	98.4	97.7	96.4	92.7	84.9
NCQ0528	14713784	14073542	95.6487	100	99.39	514822	3.66	1003056287	73.2462	99.19	224.61	98.5	98	97	93.4	85.3
NCQ0529	14526382	13921976	95.8393	100	99.21	467865	3.36	1023157191	75.295	98.95	229.11	98.1	97.4	96.1	92.6	85.2
NCQ0530	12559582	12028130	95.7686	100	99.34	333044	2.77	879154841	74.4287	99.04	196.86	98.3	97.8	96.5	92.4	82.4
NCQ0531	13845036	13243794	95.6573	100	99	384433	2.9	956738539	73.6635	98.93	214.23	98.1	97.5	96.4	92.7	84.4
NCQ0532	15100994	14429410	95.5527	100	99.43	623824	4.32	1050406985	75.3323	99.14	235.21	98.6	98.1	97.2	94.1	87.2
