# Supplementary material for: Targeted resequencing of 358 candidate genes for autism spectrum disorder in a Chinese cohort reveals diagnostic potential and genotype–phenotype correlations
Source: Hum Mutat. 2019 Apr 29;40(6):801–15. doi: 10.1002/humu.23724 (PMC6593842; doi:10.1002/humu.23724)
Supplement: Supplementary file 4 — Supporting information [file HUMU-40-801-s004.xlsx]

## Sheet: Table S5
Supp. Table S5. The distribution of the number of different variant sets for each gene
Gene	Number_variants	Number_synonymous	Number_missense	Number_nonsense	Number_stoploss	Number_nonframeshift	Number_frameshift	Number_splice	Number_UTR5	Number_UTR3	Number_upstream	Number_intronic	Number_LoF	Number_damaging_missense	Number_rare_functional	Number_singleton_functional	Percent_case_with_rare_functional_variants	Percent_control_with_rare_functional_variants
ABCA13	456	47	125	7	0	0	8	2	0	26	21	220	17	40	53	43	0.0729367	0.068323
ACSL4	45	3	2	0	0	0	0	0	0	20	9	11	0	2	2	2	0.00191939	0.00207039
ACTR3C	33	0	2	0	0	0	0	0	2	1	24	4	0	1	1	0	0.00191939	0.00414079
ADA	43	10	10	0	0	0	0	0	0	0	14	9	0	7	7	5	0.00959693	0.010352
ADRB2	48	4	7	0	0	0	0	0	3	8	26	0	0	4	4	3	0.00383877	0.00621118
ADSL	61	5	7	0	0	0	0	0	1	0	23	25	0	5	5	4	0.00383877	0.00828157
AFF2	141	10	12	0	0	1	0	0	2	66	17	33	0	4	4	3	0.00191939	0.00828157
AGTR2	43	1	9	1	0	0	2	0	0	12	11	7	3	4	6	5	0.00383877	0.010352
AGXT2	111	6	13	0	0	0	1	1	5	8	19	58	2	6	8	5	0.0153551	0.0124224
AHI1	178	12	29	0	0	0	3	3	1	17	23	90	6	7	12	10	0.0153551	0.0144928
ALDH5A1	118	3	11	0	0	0	1	0	0	54	34	15	1	9	9	8	0.0172745	0.00207039
ALDH7A1	122	7	11	0	0	0	0	1	3	32	23	45	1	7	7	3	0.0172745	0.0186335
AMT	48	4	12	0	0	0	0	0	1	6	17	8	0	7	7	5	0.0134357	0.00621118
ANK2	304	45	63	0	0	0	0	0	1	18	16	161	0	24	24	23	0.0268714	0.0227743
ANK3	491	49	71	1	0	4	1	1	12	52	26	274	3	25	27	22	0.049904	0.0289855
AP1S2	43	1	0	0	0	0	0	0	0	6	17	18	0	0	0	0	0	0
APOE	55	2	12	0	0	0	0	0	0	1	34	6	0	2	2	1	0.00959693	0.00414079
ARHGEF6	78	1	8	0	0	0	0	0	5	22	16	26	0	2	2	1	0.0115163	0.00207039
ARID1B	184	18	22	0	0	1	1	0	0	25	17	100	1	10	11	8	0.00575816	0.0269151
ARNT2	202	15	8	0	0	0	0	0	0	63	25	91	0	1	1	0	0.00191939	0.00207039
ARSF	54	3	12	0	0	0	0	0	3	0	16	20	0	5	5	4	0.00191939	0.010352
ARSH	28	7	10	0	0	0	0	0	0	0	6	5	0	8	7	5	0.0115163	0.0144928
ARX	22	2	0	0	0	0	0	0	0	8	10	2	0	0	0	0	0	0
ASMT	22	0	7	0	0	0	0	0	2	0	0	13	0	1	1	1	0	0.00207039
ATP10A	183	26	48	0	0	0	0	0	0	3	25	51	0	20	16	10	0.0172745	0.0310559
ATP1B4	66	2	11	0	0	0	0	0	0	30	21	2	0	3	3	3	0.00383877	0.00207039
ATRX	75	10	18	0	0	2	0	0	2	13	7	23	0	5	5	5	0.00575816	0.00414079
AUTS2	159	29	22	0	0	1	0	0	11	34	18	44	0	4	4	3	0.0134357	0.010352
AVPR1A	129	4	9	0	0	0	0	1	24	65	26	0	1	4	5	3	0.0115163	0.0227743
BANK1	109	7	17	0	0	0	0	0	6	12	23	44	0	3	3	3	0.00575816	0
BCKDK	52	8	4	0	0	0	0	0	0	4	25	11	0	3	3	3	0.00383877	0.00207039
BDNF	183	1	3	0	0	0	0	0	55	50	13	61	0	0	0	0	0	0
BEND2	57	6	17	0	0	0	0	0	2	10	14	8	0	1	1	1	0	0.00207039
BRAF	61	5	3	0	0	0	0	0	0	2	33	18	0	1	1	1	0.00191939	0
BRCA2	196	22	70	1	0	1	1	0	4	10	25	62	2	14	16	15	0.0172745	0.0227743
BTD	58	7	12	1	0	0	0	0	23	5	0	10	1	5	6	5	0.0153551	0.0144928
C4B	10	2	2	0	0	0	1	0	0	0	0	5	1	0	1	1	0	0.00207039
CACNA1C	391	38	30	0	0	1	0	0	0	81	9	232	0	18	18	15	0.0230326	0.0207039
CACNA1F	66	6	18	0	0	0	0	0	1	0	9	32	0	10	8	7	0.0115163	0.00828157
CACNA1G	199	41	38	0	0	0	0	0	0	10	0	110	0	31	31	26	0.0383877	0.047619
CASK	93	5	3	0	0	0	0	0	0	42	11	32	0	0	0	0	0	0
CCDC138	59	8	11	0	0	0	0	0	4	3	16	17	0	3	3	2	0.00959693	0.010352
CCDC64	107	9	1	0	0	0	0	0	0	24	10	63	0	1	1	1	0	0.00207039
CD38	54	4	9	1	0	0	0	0	1	14	16	9	1	0	1	0	0.00191939	0.00207039
CDH10	67	10	6	0	0	0	0	0	8	7	21	15	0	2	2	1	0.00191939	0.00414079
CDH22	118	17	7	0	0	0	0	0	5	7	21	61	0	1	1	1	0	0.00207039
CDH8	127	9	11	0	0	0	0	0	13	19	30	45	0	4	4	2	0.00959693	0.00828157
CDH9	112	9	10	0	0	0	0	0	2	5	34	52	0	4	3	3	0.00191939	0.00414079
CDKL5	82	7	7	1	0	0	0	0	5	1	21	40	1	2	3	3	0.00383877	0.00207039
CEP290	223	15	42	4	0	1	2	2	4	0	27	126	8	14	20	17	0.0422265	0.0165631
CFHR2	39	3	9	3	0	0	2	0	0	2	17	3	5	3	6	3	0.0134357	0.010352
CHD7	224	25	35	0	0	0	0	0	5	26	27	106	0	9	9	4	0.0307102	0.0331263
CHD8	157	19	38	0	0	2	0	0	4	3	12	79	0	11	11	9	0.0191939	0.0124224
CHRNA7	78	0	0	0	0	0	1	0	0	1	26	50	1	0	1	1	0.00191939	0
CNTN4	299	18	17	1	0	0	0	2	15	33	18	195	3	5	7	7	0.00575816	0.00828157
CNTNAP2	254	31	36	1	0	0	0	1	10	71	22	82	2	19	21	17	0.0403071	0.0331263
COL25A1	148	9	9	0	0	0	0	0	6	50	27	47	0	6	6	5	0.00767754	0.00621118
COMT	129	7	12	0	0	0	1	0	5	17	0	87	1	4	5	3	0.00767754	0.00621118
CREBBP	158	30	24	0	0	3	0	0	1	47	14	39	0	10	9	8	0.0134357	0.00828157
CSTF2T	60	10	12	0	0	1	1	0	0	36	0	0	1	4	5	4	0.00767754	0.00414079
CT45A5	0	0	0	0	0	0	0	0	0	0	0	0	0	0	0	0	0	0
CTNNA3	249	10	29	0	0	0	0	1	6	125	19	59	1	11	11	10	0.0134357	0.0165631
CTTNBP2	121	20	32	0	0	0	1	1	0	12	30	25	2	15	17	14	0.0211132	0.0227743
CUL3	132	8	2	0	0	0	0	0	4	60	16	42	0	0	0	0	0	0
CXCR3	17	3	2	0	0	0	0	0	0	2	0	10	0	0	0	0	0	0
CYP2C18	68	5	12	1	0	0	0	0	6	8	28	8	1	5	5	3	0.0115163	0.00828157
DAB1	177	6	9	0	0	0	0	0	17	4	23	118	0	2	2	2	0.00383877	0
DBF4B	112	8	13	0	0	0	0	2	2	9	12	66	2	0	1	1	0	0.00207039
DCX	89	2	2	0	0	0	0	0	2	53	14	16	0	0	0	0	0	0
DEAF1	109	15	14	0	0	0	0	1	10	8	19	42	1	3	4	4	0.00767754	0
DGAT2L6	30	3	1	1	0	0	0	0	1	2	14	8	1	0	1	1	0.00191939	0
DHCR7	86	9	12	0	1	0	2	0	3	15	32	12	3	9	12	7	0.0153551	0.0289855
DISC1	213	13	29	0	0	0	2	0	0	147	0	22	2	4	6	6	0.00767754	0.00414079
DLGAP2	235	17	29	0	0	3	0	0	2	127	31	26	0	11	11	11	0.0134357	0.00828157
DLX6	29	4	1	0	0	1	2	0	0	20	0	1	2	0	2	0	0.00383877	0.00414079
DMD	429	27	48	0	0	0	0	2	9	39	10	294	2	10	10	9	0.0153551	0.010352
DMPK	174	9	22	0	0	0	1	0	12	14	31	85	1	6	7	6	0.00767754	0.0144928
DNAH5	330	43	92	2	0	1	1	2	1	13	20	154	5	36	39	33	0.0614203	0.0538302
DNER	120	9	14	0	0	0	0	0	0	10	42	45	0	8	8	3	0.0403071	0.0289855
DNMT3A	108	9	9	0	0	0	0	1	7	29	18	35	1	5	6	5	0.00383877	0.010352
DOCK4	264	21	31	0	0	1	0	0	1	25	25	160	0	9	8	8	0.00959693	0.00621118
DPYD	119	10	26	1	0	0	0	0	3	35	25	19	1	19	19	13	0.0191939	0.0393375
DRD1	51	6	1	0	0	0	0	0	7	10	26	1	0	0	0	0	0	0
DRD2	111	7	7	0	0	0	0	0	1	18	29	44	0	5	4	3	0.00767754	0.00621118
DRD3	88	4	5	0	0	0	0	0	11	0	31	37	0	1	1	0	0	0.00414079
DRP2	85	7	12	0	0	0	0	0	2	27	21	16	0	4	4	4	0.00575816	0.00207039
DSTYK	123	7	11	0	0	0	0	0	0	58	14	33	0	7	7	4	0.0153551	0.0165631
DUSP3	82	2	1	0	0	0	0	0	0	49	21	9	0	0	0	0	0	0
DYRK1A	203	6	11	0	0	0	0	0	36	39	17	94	0	8	8	6	0.00959693	0.010352
EHMT1	177	25	22	0	0	0	0	0	0	19	0	111	0	6	6	5	0.00383877	0.0144928
EIF4E	67	2	0	0	0	0	0	0	16	27	15	7	0	0	0	0	0	0
EN2	77	5	0	0	0	0	0	0	4	48	20	0	0	0	0	0	0	0
EP400	314	52	51	0	0	2	1	0	1	38	24	145	1	30	31	24	0.0460653	0.047619
EPHB2	98	13	13	1	0	0	0	0	0	26	25	20	1	7	8	6	0.00959693	0.0165631
ERBB4	208	12	22	1	0	0	0	0	2	112	30	29	1	10	11	7	0.0230326	0.0207039
ESR1	260	11	5	0	0	0	0	0	11	47	36	150	0	4	4	4	0.00767754	0
ESRRB	109	10	14	0	0	0	0	0	5	13	25	42	0	7	6	5	0.0153551	0.0351967
FAM91A1	108	7	9	0	0	0	0	0	0	32	32	28	0	2	2	1	0.00575816	0
FAT1	300	69	121	1	0	0	0	0	1	16	24	46	1	45	44	35	0.074856	0.0703934
FBXO33	89	5	8	0	0	1	0	0	9	36	26	4	0	0	0	0	0	0
FEZF1	53	4	9	0	0	0	0	0	2	6	26	6	0	1	1	1	0.00191939	0
FEZF2	46	4	4	0	0	0	0	0	2	3	26	7	0	0	0	0	0	0
FGD1	51	10	2	0	0	0	0	0	2	5	14	18	0	0	0	0	0	0
FGFR2	180	12	11	0	0	0	0	0	8	18	19	112	0	6	6	5	0.00959693	0.00414079
FHIT	90	3	5	0	0	0	1	0	5	6	22	48	1	4	5	4	0.00767754	0.010352
FMR1	64	3	0	0	0	0	0	0	0	15	1	45	0	0	0	0	0	0
FOLR1	75	4	6	0	0	0	0	0	4	3	23	35	0	1	1	1	0	0.00207039
FOXG1	39	1	1	0	0	2	0	0	0	6	29	0	0	0	0	0	0	0
FOXP1	473	10	13	0	0	0	0	0	24	57	29	340	0	10	9	7	0.0230326	0.00621118
FOXP2	182	6	7	0	0	2	0	0	6	31	28	102	0	3	3	3	0	0.00621118
FRK	67	3	7	0	0	0	0	0	7	9	33	8	0	2	2	2	0.00191939	0.00207039
FTSJ1	29	1	2	0	0	0	0	0	4	3	11	8	0	1	1	1	0.00191939	0
GABRA4	220	6	9	0	0	1	0	0	26	134	35	9	0	0	0	0	0	0
GABRB1	96	10	2	0	0	0	0	0	6	6	28	44	0	0	0	0	0	0
GABRB3	179	5	3	1	0	0	0	0	7	39	29	94	1	0	1	0	0.00575816	0.00621118
GALNT18	71	8	16	0	0	0	0	0	1	5	22	19	0	5	5	4	0.00383877	0.00828157
GAMT	85	9	11	0	0	0	0	0	0	16	40	9	0	6	6	2	0.0115163	0.00828157
GATM	59	2	5	0	0	0	0	0	2	3	17	30	0	2	2	2	0.00383877	0
GNB1L	57	10	12	0	0	0	2	1	0	1	23	8	3	3	6	4	0.00767754	0.0144928
GNS	95	2	2	0	0	0	0	0	6	33	20	32	0	1	1	1	0.00191939	0
GPHN	142	5	4	0	0	0	0	0	17	10	26	80	0	4	4	4	0.00575816	0.00207039
GPR112	0	0	0	0	0	0	0	0	0	0	0	0	0	0	0	0	0	0
GPR139	40	6	8	0	0	0	0	0	0	0	19	7	0	0	0	0	0	0
GPR98	0	0	0	0	0	0	0	0	0	0	0	0	0	0	0	0	0	0
GRIA3	65	3	3	0	0	0	0	0	0	21	21	17	0	1	1	0	0.00383877	0.00621118
GRIK2	85	9	11	0	0	0	0	0	3	10	29	23	0	1	1	1	0.00191939	0
GRIN2A	235	22	19	0	0	1	0	0	6	111	23	53	0	5	5	4	0.0211132	0.0124224
GRIN2B	107	27	14	0	0	0	0	0	1	18	29	18	0	3	3	3	0.00191939	0.00414079
GRIN3B	126	20	33	1	0	3	5	0	0	0	46	18	6	12	17	9	0.0364683	0.0372671
GRM8	160	12	22	0	0	0	0	0	4	6	30	74	0	14	14	11	0.024952	0.0165631
GSE1	326	28	45	1	0	3	0	0	0	113	36	100	1	19	20	13	0.0383877	0.0269151
GSTM1	5	0	0	0	0	0	0	0	0	0	5	0	0	0	0	0	0	0
GUCY2D	94	11	22	0	0	0	1	1	0	3	24	32	2	10	12	11	0.00767754	0.0186335
GYG2	61	6	8	0	0	0	0	0	0	10	19	18	0	0	0	0	0	0
HAP1	101	5	26	2	0	0	0	0	0	27	24	17	2	4	4	3	0.00959693	0.0144928
HAUS7	43	3	5	0	0	0	0	0	0	2	16	12	0	1	1	1	0	0.00207039
HDAC4	397	35	21	0	0	0	0	0	3	95	19	214	0	5	5	2	0.0268714	0.010352
HEPACAM	84	6	5	0	0	0	0	1	5	19	27	21	1	2	3	2	0.00575816	0.00828157
HGSNAT	98	6	13	1	0	0	0	0	0	40	19	19	1	2	3	3	0.00575816	0
HLA-A	175	16	31	1	0	4	5	0	2	7	54	55	6	0	1	0	0.00191939	0.00414079
HLA-DRB1	173	0	4	2	0	1	1	1	1	14	38	111	4	0	4	3	0.00767754	0.00207039
HOXA1	76	8	9	0	0	2	0	0	0	18	33	6	0	5	5	5	0.00383877	0.00621118
HRAS	48	4	3	0	0	0	0	0	2	14	18	7	0	1	1	1	0	0.00207039
HS3ST5	23	2	3	0	0	0	0	0	0	17	0	1	0	0	0	0	0	0
HTR1B	30	2	3	0	0	0	0	0	0	0	25	0	0	1	1	1	0.00191939	0
HTR3A	116	13	15	2	0	0	1	0	0	8	27	50	3	12	15	11	0.0326296	0.0310559
IGF2	198	5	1	0	0	0	0	1	27	96	30	38	1	1	1	1	0	0.00207039
IL1RAPL1	36	2	5	0	0	0	0	0	5	0	18	6	0	1	1	1	0	0.00207039
IMMP2L	58	1	3	0	0	0	0	0	5	9	18	22	0	1	1	1	0	0.00207039
IQSEC2	50	9	3	0	0	2	1	0	2	8	6	19	1	0	1	1	0.00191939	0
ITGA4	168	9	11	0	0	0	1	0	15	18	28	86	1	3	4	3	0.00575816	0.00414079
ITGB3	114	17	18	0	0	0	1	1	0	21	29	27	2	12	14	13	0.0172745	0.0227743
ITIH6	56	13	20	0	0	0	2	0	0	7	11	3	2	1	3	1	0.00575816	0.00828157
JARID2	202	21	21	0	0	1	0	0	10	39	18	92	0	5	5	4	0.00575816	0.00621118
JMJD1C	239	18	41	0	0	2	0	0	17	8	32	121	0	6	5	5	0.00383877	0.00621118
KATNAL2	109	8	17	2	0	0	0	0	6	16	29	31	2	11	12	10	0.0172745	0.0144928
KCND2	83	8	7	0	0	0	0	0	9	27	25	7	0	4	4	3	0	0.010352
KCNJ11	74	11	3	1	0	0	0	0	6	27	24	2	1	1	2	2	0	0.00414079
KCNMA1	295	14	14	1	0	1	0	1	0	127	12	125	2	6	8	7	0.00959693	0.00828157
KDM4C	299	12	33	1	0	0	0	1	19	25	54	154	2	11	13	7	0.0172745	0.0248447
KDM5C	70	9	8	0	0	0	0	0	6	8	20	19	0	0	0	0	0	0
KIAA0100	112	18	23	0	0	0	1	0	0	7	20	43	1	11	12	11	0.0191939	0.00621118
KIAA1210	75	8	26	0	0	1	0	0	0	18	14	8	0	0	0	0	0	0
KIAA1919	88	9	12	0	0	2	1	0	12	31	20	1	1	3	4	3	0.00959693	0.00207039
KIAA2022	67	5	7	0	0	0	0	0	4	38	13	0	0	2	2	2	0.00191939	0.00207039
KIRREL3	157	16	22	0	0	0	0	0	3	26	32	58	0	8	8	6	0.00959693	0.010352
KNG1	115	14	21	1	0	0	1	1	1	21	40	15	3	4	6	4	0.0287908	0.0248447
KRAS	104	2	0	0	0	0	0	0	0	61	19	22	0	0	0	0	0	0
L1CAM	91	6	13	0	0	0	0	0	2	10	17	43	0	4	4	4	0.00575816	0.00207039
L2HGDH	88	5	9	1	0	0	0	0	0	48	17	8	1	3	4	4	0.00383877	0.00414079
LAMB1	170	28	48	0	0	0	1	0	6	1	27	59	1	24	24	18	0.0268714	0.0455487
LAMC3	214	40	54	0	0	0	1	0	0	30	23	66	1	13	14	10	0.0191939	0.0186335
LAMP2	68	5	2	0	0	0	0	0	2	43	9	7	0	0	0	0	0	0
LMCD1	52	5	15	0	0	0	0	2	2	23	0	5	2	8	10	6	0.0326296	0.0248447
LRFN5	123	8	6	0	0	0	0	0	19	5	24	61	0	3	3	3	0.00383877	0.00207039
LRP1	357	80	75	0	0	0	0	0	11	8	27	156	0	41	40	33	0.0537428	0.0517598
LRP2	257	63	83	1	0	1	0	1	1	18	15	74	2	42	42	37	0.059501	0.0496894
LRRC1	77	4	9	0	0	0	0	0	0	20	22	22	0	4	4	3	0.0172745	0.0165631
LRRC29	84	2	8	1	0	0	0	0	4	3	25	41	1	0	1	0	0.0153551	0.00621118
LRRC69	79	4	4	1	0	0	0	0	0	3	25	42	1	1	2	2	0.00191939	0.00207039
LUZP4	27	1	4	0	0	1	0	0	2	5	13	1	0	0	0	0	0	0
LZTS2	125	8	22	0	0	0	0	0	1	9	22	63	0	6	6	4	0.0115163	0.00621118
MACROD2	264	5	13	0	0	0	0	0	10	44	20	172	0	2	2	2	0	0.00414079
MAGEC3	72	3	20	0	0	0	1	0	2	0	13	33	1	0	1	1	0.00191939	0
MAGEL2	85	23	34	0	0	2	0	0	1	3	22	0	0	1	1	1	0	0.00207039
MAOA	46	6	3	0	0	0	0	0	10	10	9	8	0	0	0	0	0	0
MAP2K1	90	5	4	0	0	0	0	0	7	10	23	41	0	2	2	2	0.00191939	0.00207039
MAPK3	51	2	5	0	0	0	0	0	0	12	15	17	0	0	0	0	0	0
MARK1	97	6	11	0	0	0	0	0	0	39	28	13	0	3	3	2	0.00575816	0.00414079
MBD1	146	8	15	0	0	0	0	0	14	24	24	61	0	12	12	12	0.0115163	0.0124224
MBD5	118	7	25	1	0	1	0	0	12	7	0	65	1	10	10	9	0.00767754	0.0186335
MCF2	88	7	7	0	0	0	1	0	6	4	16	47	1	0	1	1	0.00191939	0
MECP2	123	15	13	0	0	0	0	0	0	85	7	3	0	6	5	4	0.00575816	0.00621118
MED12	89	8	9	0	0	4	0	0	0	1	7	60	0	5	5	5	0.00383877	0.00621118
MED13L	137	23	29	0	0	0	0	0	0	24	23	38	0	11	11	9	0.0172745	0.0165631
MEF2C	118	6	3	1	0	0	0	1	5	44	6	52	2	1	3	3	0.00575816	0
MEGF11	129	13	39	1	0	0	2	0	0	29	29	16	3	20	23	20	0.0326296	0.0310559
MET	136	16	25	0	0	0	0	0	2	33	18	42	0	10	10	8	0.0230326	0.0165631
METTL22	72	5	11	1	0	0	0	0	7	1	34	13	1	2	3	2	0.00383877	0.00414079
MFSD6	97	10	7	0	0	0	1	0	1	29	25	24	1	2	3	2	0.00575816	0.00414079
MICALCL	99	6	29	2	0	0	0	0	4	12	37	9	2	3	5	5	0.00959693	0
MICB	141	8	9	1	0	0	1	0	11	13	41	57	2	0	1	1	0.00191939	0
MID1	248	10	4	0	0	0	0	0	10	37	13	174	0	0	0	0	0	0
MKKS	112	5	10	0	0	0	0	0	10	6	38	43	0	3	2	1	0.00575816	0.00207039
MKL2	227	13	18	0	0	0	0	0	1	69	18	108	0	5	5	2	0.0115163	0.0269151
MTF1	121	6	8	0	0	0	0	0	1	55	35	16	0	1	1	0	0.00191939	0.00207039
MTHFR	195	8	20	0	0	0	0	0	0	67	26	74	0	14	14	9	0.024952	0.0559006
MTHFS	30	4	4	0	0	0	1	0	0	19	0	2	1	2	3	3	0.00191939	0.00414079
MTMR8	44	4	10	0	0	0	0	0	0	5	20	5	0	4	4	3	0.00383877	0.010352
MYO16	269	23	42	0	0	0	0	0	9	15	33	147	0	13	11	6	0.0191939	0.0248447
MYO7B	274	34	72	3	0	0	1	0	0	5	24	135	4	38	42	36	0.0806142	0.0600414
NAGLU	57	8	17	0	0	0	0	1	2	1	20	8	1	13	14	13	0.0191939	0.010352
NDP	42	3	1	0	0	0	0	0	3	13	21	1	0	0	0	0	0	0
NF1	320	19	21	0	0	0	2	0	5	36	27	210	2	10	11	10	0.0211132	0.00414079
NFIA	223	5	9	0	0	0	0	0	12	106	16	75	0	0	0	0	0	0
NFIX	144	5	2	0	0	0	0	0	0	58	22	57	0	0	0	0	0	0
NHS	98	8	13	0	0	0	0	0	7	20	15	35	0	6	6	5	0.00767754	0.00621118
NIPBL	176	19	17	0	0	1	0	0	9	19	2	109	0	9	9	6	0.00959693	0.0144928
NLGN1	144	9	4	0	0	0	0	0	5	15	33	78	0	1	1	1	0	0.00207039
NLGN3	77	7	4	0	0	0	0	0	0	11	15	40	0	2	2	2	0.00383877	0
NLGN4X	105	7	4	0	0	0	0	0	18	28	15	33	0	3	3	3	0.00383877	0.00207039
NLGN4Y	54	1	2	0	0	0	0	0	5	12	6	28	0	2	1	1	0.00191939	0
NPHP1	67	7	14	1	0	0	0	1	0	4	15	25	2	4	6	2	0.0153551	0.00828157
NR3C2	126	14	16	1	0	1	1	0	13	48	25	7	2	10	12	12	0.0153551	0.00828157
NRCAM	240	11	23	0	0	0	0	0	2	25	25	154	0	12	12	9	0.0211132	0.0207039
NRXN1	366	20	28	0	0	0	0	0	44	48	31	195	0	6	6	4	0.00767754	0.00828157
NSD1	192	19	36	0	0	0	0	0	1	51	19	66	0	12	12	8	0.0153551	0.0186335
NTM	141	5	5	0	0	0	0	0	12	37	28	54	0	1	1	1	0.00191939	0
NTNG1	147	2	9	0	0	0	0	1	19	11	25	80	1	2	3	3	0.00383877	0.00207039
NTRK3	185	12	16	1	0	0	0	0	6	37	32	81	1	7	8	6	0.00767754	0.0144928
OCRL	45	3	4	0	0	0	0	0	1	9	14	14	0	3	3	3	0.00191939	0.00414079
OMG	13	0	5	0	0	0	0	0	3	5	0	0	0	0	0	0	0	0
OPHN1	67	3	3	0	0	0	0	0	3	30	9	19	0	1	1	1	0	0.00207039
OTC	32	1	2	0	0	0	0	0	3	2	9	15	0	1	1	1	0.00191939	0
OTOGL	191	18	43	2	0	2	1	1	1	14	20	89	4	7	11	6	0.0403071	0.0289855
OTX1	42	1	4	0	0	0	0	0	3	11	17	6	0	4	4	4	0.00383877	0.00414079
OXTR	92	6	10	0	0	0	1	0	5	32	34	4	1	5	6	2	0.0115163	0.010352
PAFAH1B1	108	3	2	0	0	0	0	0	3	46	15	39	0	0	0	0	0	0
PAH	102	3	15	2	0	1	1	0	12	13	27	28	3	14	16	10	0.0307102	0.0372671
PARK2	221	5	14	0	0	0	0	1	0	32	27	142	1	8	9	7	0.0172745	0.0289855
PARP10	74	9	30	2	0	0	1	0	0	1	23	8	3	1	3	3	0.00575816	0
PAX6	235	6	6	0	0	0	0	0	12	53	32	126	0	6	6	6	0.0115163	0
PCDH11X	67	7	9	0	0	1	0	1	0	25	9	15	1	0	1	1	0.00191939	0
PCDH19	63	5	12	0	0	0	0	0	4	28	13	1	0	4	4	4	0.00383877	0.00414079
PER1	193	19	38	2	0	1	0	0	4	10	27	79	2	10	12	7	0.024952	0.0186335
PEX7	36	0	4	0	0	0	1	0	3	1	19	8	1	3	4	2	0.00575816	0.00828157
PHF6	65	1	0	0	0	0	0	0	3	24	17	20	0	0	0	0	0	0
PHF8	101	3	4	0	0	0	0	0	7	23	11	53	0	1	1	1	0	0.00207039
PIR	26	4	2	0	0	0	0	0	2	2	11	5	0	0	0	0	0	0
PITX1	54	5	5	0	0	0	0	1	0	14	26	3	1	2	3	3	0.00383877	0.00207039
PIWIL4	94	18	17	0	0	0	1	0	4	6	15	33	1	9	10	8	0.0134357	0.0186335
PLAT	98	10	16	2	0	0	1	0	2	9	21	37	3	10	13	11	0.0191939	0.0269151
PLXNA4	360	44	41	1	0	0	0	0	7	137	24	106	1	14	15	12	0.0153551	0.0310559
POGZ	154	17	16	0	0	0	0	0	7	19	33	62	0	8	8	7	0.00575816	0.0165631
POMGNT1	148	10	19	1	0	0	0	0	8	3	25	82	1	14	15	12	0.0191939	0.0165631
POMT1	95	8	15	3	0	0	0	0	2	16	20	31	3	6	9	5	0.0134357	0.0289855
POU6F2	85	11	19	0	0	1	0	0	4	1	18	31	0	8	8	8	0.00575816	0.010352
PPM1D	70	2	6	0	0	0	0	0	0	26	28	8	0	0	0	0	0	0
PQBP1	13	0	0	0	0	2	0	0	1	1	0	9	0	0	0	0	0	0
PRDX4	17	1	1	0	0	0	0	0	0	0	10	5	0	0	0	0	0	0
PRIM2	79	0	1	0	0	0	0	1	2	10	27	38	1	1	2	2	0	0.00414079
PRKCB	141	12	6	0	0	0	0	0	0	85	21	17	0	0	0	0	0	0
PRKX	49	6	1	0	0	0	0	0	0	29	8	5	0	0	0	0	0	0
PRPF39	99	7	8	0	0	0	0	0	5	10	31	38	0	2	2	2	0.00383877	0
PRSS12	102	9	26	1	0	0	2	0	0	26	19	19	3	13	16	11	0.0191939	0.0351967
PTCHD1	59	9	7	0	0	0	0	0	0	17	9	17	0	1	1	1	0	0.00207039
PTEN	73	2	6	0	0	0	2	0	4	49	0	10	2	1	3	3	0.00575816	0
PTH2R	118	7	13	0	0	0	1	0	4	9	16	54	1	4	5	5	0.00575816	0.00414079
PTPN11	56	2	2	0	0	0	0	0	0	31	12	9	0	1	1	1	0.00191939	0
PTS	25	1	3	0	0	0	0	0	1	2	8	9	0	3	3	3	0.00575816	0
PZP	191	13	36	2	0	0	2	2	1	1	32	102	6	8	13	9	0.0230326	0.0310559
RAB2A	72	2	1	0	0	0	0	0	0	37	24	8	0	0	0	0	0	0
RAB39B	43	1	0	0	0	0	0	0	3	18	20	1	0	0	0	0	0	0
RAI1	132	36	41	0	0	1	0	0	6	16	15	17	0	12	12	9	0.024952	0.0248447
RAPGEF4	285	14	15	0	0	0	0	1	6	9	0	240	1	4	5	3	0.0134357	0.00414079
RBFOX1	380	1 9	7	0	0	0	0	0	25	92	43	203	0	3	4	3	0.00383877	0.00621118
RELN	186	30	72	0	0	1	0	0	0	7	16	60	0	26	25	20	0.049904	0.0310559
RFX8	75	4	16	2	0	0	1	1	2	1	33	15	4	2	5	5	0.00767754	0.00207039
RHOXF1	6	0	5	0	0	0	0	0	0	0	0	1	0	0	0	0	0	0
RIMS1	339	12	21	0	0	0	1	1	8	21	19	256	2	5	7	5	0.00959693	0.010352
RIMS3	130	2	6	0	0	0	0	0	5	88	22	7	0	3	3	3	0.00383877	0.00207039
RNF128	40	1	8	0	0	0	0	0	6	2	12	11	0	1	1	0	0.00383877	0.00207039
RNF135	48	1	6	0	0	0	1	0	3	5	28	4	1	1	2	1	0.00383877	0.00414079
RNF38	111	3	7	0	0	0	1	0	7	51	20	22	1	2	3	3	0.00575816	0
RPE65	67	9	8	1	0	0	2	0	1	9	25	12	3	7	10	7	0.0191939	0.0144928
RPGRIP1L	135	13	35	0	0	0	0	0	4	26	28	29	0	13	13	10	0.024952	0.0331263
RPL10	34	2	0	0	0	0	2	0	5	2	7	16	2	0	2	2	0.00191939	0.00207039
RPS6KA3	71	1	2	0	0	0	0	0	0	32	10	20	0	0	0	0	0	0
S100G	4	0	0	0	0	0	0	0	1	3	0	0	0	0	0	0	0	0
SATB2	152	9	5	0	0	0	0	0	13	33	20	72	0	1	1	1	0	0.00207039
SBF1	293	33	42	1	0	1	0	0	0	75	28	113	1	23	24	22	0.0287908	0.0310559
SCN1A	135	13	15	1	0	0	0	0	2	19	28	57	1	9	10	9	0.00959693	0.0124224
SCN2A	158	15	18	0	0	0	0	0	2	19	22	82	0	13	13	12	0.0153551	0.0124224
SEMA5A	226	24	16	0	0	0	0	0	4	118	35	29	0	4	4	3	0.00575816	0.00414079
SEZ6L2	73	15	14	0	0	0	0	0	3	10	21	10	0	5	5	5	0.00191939	0.00828157
SGSH	137	9	12	0	0	0	1	0	0	23	28	64	1	8	9	8	0.00767754	0.0165631
SHANK2	258	27	36	1	0	1	2	0	1	51	29	110	3	8	11	10	0.0230326	0.0331263
SHANK3	163	20	23	0	0	0	2	0	0	21	35	62	2	0	2	1	0.00959693	0
SLC13A1	100	5	15	1	0	0	0	0	0	20	27	32	1	7	8	6	0.0115163	0.0186335
SLC22A14	84	13	14	0	0	0	1	2	0	2	26	26	3	4	5	4	0.00383877	0.00828157
SLC25A12	77	3	12	0	0	0	0	0	1	23	25	13	0	6	6	5	0.0115163	0.00207039
SLC30A5	100	3	7	0	0	0	0	0	2	19	22	47	0	3	3	3	0.00575816	0
SLC6A4	106	9	13	0	0	0	0	1	6	39	15	23	1	2	3	3	0.00383877	0.00207039
SLC6A8	96	12	1	0	0	0	0	0	0	28	13	42	0	0	0	0	0	0
SLC9A6	44	2	2	0	0	0	0	0	0	15	13	12	0	1	1	1	0	0.00207039
SLCO1C1	93	10	18	2	0	1	4	0	4	7	31	16	6	4	10	10	0.0153551	0.00414079
SLTM	130	12	16	0	0	1	0	1	0	11	19	70	1	8	9	8	0.00959693	0.010352
SMC1A	73	7	2	0	0	0	0	0	2	38	7	17	0	1	1	1	0	0.00207039
SND1	117	15	18	0	0	1	0	2	7	4	29	41	2	8	10	10	0.00575816	0.0144928
SNRPN	186	3	0	0	0	0	0	1	12	3	25	142	1	0	1	1	0.00191939	0
SPAST	89	7	9	0	0	0	0	0	0	28	30	15	0	5	5	4	0.00383877	0.00828157
SRPX2	27	1	5	0	0	0	0	0	4	0	16	1	0	2	2	2	0.00383877	0
ST8SIA2	92	4	5	0	0	0	0	0	1	58	19	5	0	2	2	2	0.00383877	0
STX1A	54	4	4	0	0	0	0	0	0	21	15	10	0	3	3	2	0.00767754	0
STXBP1	76	7	9	0	0	0	0	0	0	24	16	20	0	2	2	2	0.00383877	0
SUV420H1	92	5	9	0	0	0	0	1	0	30	23	24	1	1	2	1	0.00383877	0.00621118
SYN1	25	4	1	0	0	0	0	0	0	3	11	6	0	1	1	1	0.00191939	0
SYN2	119	2	11	0	0	0	1	0	4	36	22	43	1	2	3	0	0.00959693	0.00828157
SYNE1	913	102	191	5	0	2	0	3	10	12	22	566	8	68	75	58	0.161228	0.15735
SYNGAP1	112	14	7	0	0	0	1	0	5	19	22	44	1	2	3	2	0.00575816	0.00207039
SYPL1	62	2	2	0	0	1	0	0	4	17	32	4	0	2	2	1	0.00575816	0
SYT17	106	11	13	0	0	0	0	0	2	5	18	57	0	6	6	5	0.00767754	0.00621118
TAS2R1	34	3	8	1	0	0	1	0	4	2	15	0	2	1	3	3	0	0.00621118
TAS2R3	35	5	6	0	0	0	1	0	1	1	21	0	1	1	2	1	0.00767754	0.00207039
TBL1XR1	120	3	2	0	0	0	0	0	6	56	23	30	0	0	0	0	0	0
TBR1	52	6	3	0	0	0	0	0	1	8	24	10	0	1	1	1	0.00191939	0
TBX1	61	7	7	0	0	1	0	0	4	12	18	12	0	2	2	2	0	0.00414079
TCF4	471	6	3	0	0	0	1	0	24	57	25	355	1	0	1	1	0	0.00207039
TGM4	109	14	27	3	0	0	1	2	0	8	29	25	6	5	10	10	0.0153551	0.00414079
TM4SF19	41	2	6	0	0	0	0	0	1	1	27	4	0	1	1	1	0.00191939	0
TMLHE	18	1	3	0	0	0	0	0	1	0	10	3	0	1	1	1	0	0.00207039
TPH2	98	7	9	0	0	0	0	0	3	16	26	37	0	5	5	4	0.00383877	0.0144928
TRIO	247	36	33	0	0	0	0	0	0	14	20	144	0	15	15	14	0.0230326	0.0165631
TRIP12	158	19	11	0	0	1	0	0	2	42	25	58	0	5	5	4	0.00575816	0.00621118
TSC1	182	16	33	0	0	0	0	0	5	58	34	36	0	14	14	11	0.0191939	0.0331263
TSC2	304	50	48	0	0	1	1	0	0	5	6	193	1	34	34	30	0.059501	0.0289855
TSPAN12	76	0	1	0	0	0	1	0	4	17	20	33	1	0	1	1	0	0.00207039
TTN	1741	328	859	8	0	10	8	6	4	21	24	473	22	222	233	180	0.416507	0.349896
TUBA1A	20	1	0	0	0	0	0	0	2	2	13	2	0	0	0	0	0	0
UBE3A	96	4	2	1	0	0	0	0	2	31	17	39	1	1	2	2	0.00191939	0.00207039
UPF3B	25	1	2	0	0	0	1	0	2	6	12	1	1	2	2	1	0.00575816	0.00414079
UPP2	64	1	11	0	0	0	0	1	4	10	17	20	1	3	3	3	0.00383877	0.00207039
USH2A	386	68	141	0	0	3	4	3	5	62	22	78	7	41	47	38	0.0710173	0.0600414
VASH1	102	3	4	0	0	0	0	0	11	50	19	15	0	2	2	2	0.00191939	0.00207039
VPS13B	254	32	75	1	0	2	3	0	0	42	25	74	4	21	24	21	0.0326296	0.0434783
VSIG1	33	1	5	0	0	0	0	0	0	9	14	4	0	1	1	1	0	0.00207039
WDR55	63	1	9	0	0	0	0	0	3	10	13	27	0	4	3	2	0.00959693	0.00828157
WNT2	59	3	5	0	0	1	0	0	1	18	26	5	0	1	1	1	0	0.00207039
XPO1	149	8	7	0	0	0	0	0	14	6	24	90	0	0	0	0	0	0
YWHAE	55	3	0	0	0	0	0	0	3	11	33	5	0	0	0	0	0	0
YWHAZ	84	3	0	0	0	0	0	0	15	21	18	27	0	0	0	0	0	0
ZCCHC13	22	1	1	0	0	0	0	0	0	4	16	0	0	0	0	0	0	0
ZCCHC16	43	3	4	0	0	0	0	0	3	15	6	12	0	1	1	1	0	0.00207039
ZNF157	24	2	6	0	0	0	0	0	1	0	14	1	0	0	0	0	0	0
ZNF385B	178	3	6	0	0	0	0	0	15	21	21	112	0	0	0	0	0	0
ZNF493	145	4	14	2	0	0	2	0	2	57	18	46	4	3	7	6	0.00383877	0.0144928
ZNF674	46	4	5	0	0	0	1	0	2	14	14	6	1	0	1	1	0	0.00207039
ZNF81	68	5	3	0	0	0	0	0	0	46	11	3	0	0	0	0	0	0
